# Supplementary material for: Genome-wide analysis of PIN genes in cultivated peanuts (Arachis hypogaea L.): identification, subcellular localization, evolution, and expression patterns
Source: BMC Genomics. 2023 Oct 21;24:629. doi: 10.1186/s12864-023-09723-5 (PMC10590530; doi:10.1186/s12864-023-09723-5)
Supplement: Supplementary file 1 — Supplementary Material 1: Figure 1. Comparison of motifs among AtPINs, OsPINs, and AhPINs. Figure 2. The number of cis-acting regulatory elements in the promoter region of AhPINs gene. Figure 3. Chromosomal distribution of AhPINs. Figure 4. Accession number and samples information of RNA-seq data used in this study. Figure 5. The qRT-PCR showing the expression levels of six proteins that interacted with AhPINs within the interaction network. Table 1. PIN proteins from Arabidopsis, rice and peanut. Table 2. Domain of AhPIN genes predicted using HMMER with default parameters. Table 3. Characteristics of cis-acting regulatory elements in the promoter regions of the AhPIN genes. Table 4. The duplication information of AhPINs. Table 5. The Ka/Ks ratios and estimated divergence time between peanut and other species. Table 6. FPKM value of AhPINs. Table 7. Raw data of qRT-PCR. Table 8. Protein interaction analysis of AhPINs proteins. Table 9. The homologous peanut proteins within the network and FPKM values in the RNA-seq data. Table 10. Significant Go term of proteins in the interaction network. Table 11. Primers for qRT-PCR. Table 12. Primers for constructing the 1300-GFP vector [file 12864_2023_9723_MOESM1_ESM.xlsx]

## Sheet: 1-1 
Supplemental Table 1 PIN proteins from Arabidopsis, rice and peanut used to generate phylogenetic tree.
Species	Gene ID	Gene Name	Protein sequences
A.thaliana	At1g73590	AtPIN1	MITAADFYHVMTAMVPLYVAMILAYGSVKWWKIFTPDQCSGINRFVALFAVPLLSFHFIAANNPYAMNLRFLAADSLQKVIVLSLLFLWCKLSRNGSLDWTITLFSLSTLPNTLVMGIPLLKGMYGNFSGDLMVQIVVLQCIIWYTLMLFLFEYRGAKLLISEQFPDTAGSIVSIHVDSDIMSLDGRQPLETEAEIKEDGKLHVTVRRSNASRSDIYSRRSQGLSATPRPSNLTNAEIYSLQSSRNPTPRGSSFNHTDFYSMMASGGGRNSNFGPGEAVFGSKGPTPRPSNYEEDGGPAKPTAAGTAAGAGRFHYQSGGSGGGGGAHYPAPNPGMFSPNTGGGGGTAAKGNAPVVGGKRQDGNGRDLHMFVWSSSASPVSDVFGGGGGNHHADYSTATN…
A.thaliana	At5g57090	AtPIN2	MITGKDMYDVLAAMVPLYVAMILAYGSVRWWGIFTPDQCSGINRFVAVFAVPLLSFHFISSNDPYAMNYHFLAADSLQKVVILAALFLWQAFSRRGSLEWMITLFSLSTLPNTLVMGIPLLRAMYGDFSGNLMVQIVVLQSIIWYTLMLFLFEFRGAKLLISEQFPETAGSITSFRVDSDVISLNGREPLQTDAEIGDDGKLHVVVRRSSAASSMISSFNKSHGGGLNSSMITPRASNLTGVEIYSVQSSREPTPRASSFNQTDFYAMFNASKAPSPRHGYTNSYGGAGAGPGGDVYSLQSSKGVTPRTSNFDEEVMKTAKKAGRGGRSMSGELYNNNSVPSYPPPNPMFTGSTSGASGVKKKESGGGGSGGGVGVGGQNKEMNMFVWSSSASPVSEAN…
A.thaliana	At1g70940	AtPIN3	MISWHDLYTVLTAVIPLYVAMILAYGSVRWWKIFSPDQCSGINRFVAIFAVPLLSFHFISTNNPYAMNLRFIAADTLQKIIMLSLLVLWANFTRSGSLEWSITIFSLSTLPNTLVMGIPLLIAMYGEYSGSLMVQIVVLQCIIWYTLLLFLFEFRGAKMLIMEQFPETAASIVSFKVESDVVSLDGHDFLETDAEIGDDGKLHVTVRKSNASRRSFCGPNMTPRPSNLTGAEIYSLSTTPRGSNFNHSDFYNMMGFPGGRLSNFGPADMYSVQSSRGPTPRPSNFEENCAMASSPRFGYYPGGGAGSYPAPNPEFSSTTTSTANKSVNKNPKDVNTNQQTTLPTGGKSNSHDAKELHMFVWSSNGSPVSDRAGLNVFGGAPDNDQGGRSDQGAKEIRML…
A.thaliana	At2g01420	AtPIN4	MITWHDLYTVLTAVVPLYVAMILAYGSVQWWKIFSPDQCSGINRFVAIFAVPLLSFHFISTNDPYAMNFRFVAADTLQKIIMLVLLALWANLTKNGSLEWMITIFSLSTLPNTLVMGIPLLIAMYGTYAGSLMVQVVVLQCIIWYTLLLFLFEYRGAKLLIMEQFPETGASIVSFKVESDVVSLDGHDFLETDAEIGNDGKLHVTVRKSNASRRSLMMTPRPSNLTGAEIYSLSSTPRGSNFNHSDFYSVMGFPGGRLSNFGPADLYSVQSSRGPTPRPSNFEENNAVKYGFYNNTNSSVPAAGSYPAPNPEFSTGTGVSTKPNKIPKENQQQLQEKDSKASHDAKELHMFVWSSSASPVSDVFGGGAGDNVATEQSEQGAKEIRMVVSDQPRKSNARG…
A.thaliana	At5g16530	AtPIN5	MINCGDVYKVIEAMVPLYVALILGYGSVKWWHIFTRDQCDAINRLVCYFTLPLFTIEFTAHVDPFNMNYRFIAADVLSKVIIVTVLALWAKYSNKGSYCWSITSFSLCTLTNSLVVGVPLAKAMYGQQAVDLVVQSSVFQAIVWLTLLLFVLEFRKAGFSSNNISDVQVDNINIESGKRETVVVGEKSFLEVMSLVWLKLATNPNCYSCILGIAWAFISNRWHLELPGILEGSILIMSKAGTGTAMFNMGIFMALQEKLIVCGTSLTVMGMVLKFIAGPAAMAIGSIVLGLHGDVLRVAIIQAALPQSITSFIFAKEYGLHADVLSTAVIFGMLVSLPVLVAYYAALEFIH
A.thaliana	At1g77110	AtPIN6	MITGNEFYTVMCAMAPLYFAMFVAYGSVKWCKIFTPAQCSGINRFVSVFAVPVLSFHFISQNNPYKMDTMFILADTLSKIFVFVLLSLWAVFFKAGGLDWLITLFSIATLPNTLVMGIPLLQAMYGDYTQTLMVQLVVLQCIIWYTLLLFLFELRAARLLIRAEFPGQAAGSIAKIQVDDDVISLDGMDPLRTETETDVNGRIRLRIRRSVSSVPDSVMSSSLCLTPRASNLSNAEIFSVNTPNNRFFHGGGGSGTLQFYNGSNEIMFCNGDLGGFGFTRPGLGASPRRLSGYASSDAYSLQPTPRASNFNELDVNGNGTPVWMKSPAAGRIYRQSSPKMMWESGQRHAAKDINGSVPEKEISFRDALKAAPQATAAGGGASMEEGAAGKDTTPVAAIG…
A.thaliana	At1g23080	AtPIN7	MITWHDLYTVLTAVIPLYVAMILAYGSVRWWKIFSPDQCSGINRFVAIFAVPLLSFHFISSNNPYAMNLRFIAADTLQKLIMLTLLIIWANFTRSGSLEWSITIFSLSTLPNTLVMGIPLLIAMYGEYSGSLMVQIVVLQCIIWYTLLLFLFEYRGAKILIMEQFPETGASIVSFKVESDVVSLDGHDFLETDAQIGDDGKLHVTVRKSNASRRSFYGGGGTNMTPRPSNLTGAEIYSLNTTPRGSNFNHSDFYSMMGFPGGRLSNFGPADMYSVQSSRGPTPRPSNFEESCAMASSPRFGYYPGGAPGSYPAPNPEFSTGNKTGSKAPKENHHHVGKSNSNDAKELHMFVWGSNGSPVSDRAGLQVDNGANEQVGKSDQGGAKEIRMLISDHTQNGEN…
A.thaliana	At5g15100	AtPIN8	MISWLDIYHVVSATVPLYVSMTLGFLSARHLKLFSPEQCAGINKFVAKFSIPLLSFQIISENNPFKMSPKLILSDILQKFLVVVVLAMVLRFWHPTGGRGGKLGWVITGLSISVLPNTLILGMPILSAIYGDEAASILEQIVVLQSLIWYTILLFLFELNAARALPSSGASLEHTGNDQEEANIEDEPKEEEDEEEVAIVRTRSVGTMKILLKAWRKLIINPNTYATLIGIIWATLHFRLGWNLPEMIDKSIHLLSDGGLGMAMFSLGLFMASQSSIIACGTKMAIITMLLKFVLGPALMIASAYCIRLKSTLFKVAILQAALPQGVVPFVFAKEYNLHPEIISTGVIFGMLIALPTTLAYYFLLDL
O.sativa	LOC_Os06g1261	OsPIN1a	MITGADFYHVMTAMVPLYVAMILAYGSVKWWRIFTPDQCSGINRFVALFAVPLLSFHFISTNNPYTMNLRFIAADTLQKLIVLALLTLWSHLSRRGSLEWTITLFSLSTLPNTLVMGIPLLKGMYGEFSGSLMVQIVVLQCIIWYTLMLFMFEYRGARILITEQFPDTAGAIASIVVDADVVSLDGRRDMIETEAEVKEDGKIHVTVRRSNASRSDVYSRRSMGFSSTTPRPSNLTNAEIYSLQSSRNPTPRGSSFNHTDFYSMVGRSSNFAAGDAFGVRTGATPRPSNYEEDAAAPNKAGSKYGQYPAPNPAMAAPPKPKKAANGQAKGEDGKDLHMFVWSSSASPVSDVFGNGAEYNDAAAVKEVRMAVASPRKADGVERDDFSFGNRGVAERDAEA…
O.sativa	LOC_Os02g50960	OsPIN1b	MITAADFYHVMTAMVPLYVAMILAYGSVKWWRIFTPDQCSGINRFVALFAVPLLSFHFISTNNPYTMNLRFIAADTLQKLMVLAMLTAWSHLSRRGSLEWTITLFSLSTLPNTLVMGIPLLKGMYGEFSGSLMVQIVVLQCIIWYTLMLFMFEYRGARMLITEQFPDTAANIASIVVDPDVVSLDGRRDAIETETEVKEDGRIHVTVRRSNASRSDIYSRRSMGFSSTTPRPSNLTNAEIYSLQSSRNPTPRGSSFNHTDFYSMVGRSSNFGAADAFGVRTGATPRPSNYEDDASKPKYPLPASNAAPMAGHYPAPNPAVSSAPKGAKKAATNGQAKGEDLHMFVWSSSASPVSDVFGGGAPDYNDAAAVKSPRKMDGAKDREDYVERDDFSFGNRGVM…
O.sativa	LOC_Os11g04190	OsPIN1c	MITVVDLYHVLTAVVPLYVAMTLAYASVRWWRIFSPDQCSGINRFVALFAVPLLSFHFISTNNPFAMNLRFLAADTLQKLIVLALLALWCRLSARGSLDWLITLFSLSTLPNTLVMGIPLLKGMYAAAADVDSGSLMVQIVVLQCIIWYTLMLFLFEYRGARLLVMEQFPDTAASIVSFRVDSDVVSLAGGGGGAAELQAEAEVGDDGRMRVTVRKSTSSRSEAACSHGTQSHSQSMQPRVSNLSGVEIYSLQSSRNPTPRGSSFNHAEFFNIVGNGKQGDEEKGAAGGGGHSPQPVVGKRKDLHMFVWSSSASPVSERAAAAAAGAVHVFGGGGADHGDAKGAQAYDEYSFGNKNEKDGPTLSKLGSNSTAQLRPKDDGEGMAAAMPPASVMTRLILI…
O.sativa	LOC_Os12g04000	OsPIN1d	MEQFPDTAASIVSFRVDSDVVSLAGGGGGAAELQAEAEVGDDGKMRVTVRKSTSSRSEAACSHGTQSHSQSMQPRVSNLSGVEIYSLQSSRNPTPRGSSFNHAEFFNIVGNGKHGDEEKGAAGGGGHSPQPVVGKRKDLHMFVWSSSASPVSERAAAAAAAGAVHVFGGGGADHGDAKGAQAYDEYSFGNKNEKDGPTLSKLGSNSTAQLRPKDDGEGRAAAMPPASVMTRLILIMVWRKLIRNPNTYSSLLGVIWSLVSYRWGIEMPAIIARSISILSDAGLGMAMFSLGLFMALQPRIIACGNSLASYAMAVRFLVGPAVMAAASIAVGLRGVLLHIAIVQAALPQGIVPFVFAKEYNVHPNILSTAVIFGMLIALPITLVYYILLGL
O.sativa	LOC_Os06g44970	OsPIN2	MITGRDIYDVLAAIVPLYVAMFLAYGSVRWWGIFTPDQCSGINRFVAVFAVPLLSFHFISTNDPYSMNYRFLAADSLQKLVILAALAVWHNLLSRYRRNGGAAASLDWTITLFSLSTLPNTLVMGIPLLRAMYGDFSGSLMVQIVVLQSVIWYTLMLFLFEYRGAKALISEQFPPDVGASIASFRVDSDVVSLNGREALQADAEVGRDGRVHVVIRRSASASTTGGGGGAARSGVSRAYGASNAMTPRASNLTGVEIYSLQTSREPTPRASSFNQADFYAMFSGSKMASQMASPMAQHGGAGGRAQGLDEQVTNKFASGKAADPPSYPAPNPGMMPAPRKKELGGSNSNSNKELHMFVWSSSASPVSEANLRNAVNHAASTDFASAPPPAAVPVGGATP…
O.sativa	LOC_Os01g69070	OsPIN5a	MIGWGDVYKVVAATVPLYFALFLGYGSVRWWRIFTREQCDAVNRLVAFFALPFFTFEFTLHTDPFQVNYRAVAADVISKAVIVAVIGAWARFMSKGGCAVSWSITSFSLSTLTNSLVVGVPMARAMYGEWAQQLVVQLSVFQAIVWLTLLLFVLEVRKAAIGMYVDGAEAAAAAGKDVEAAGAAAAAGTVVVAAAAGKPSLWALVKVVAHKLARNPNTYASFVGITWACLANRLHIALPSAFEGSVLIMSKSGTGMAMFSMGLFMAQQEKIIACGTSFAALGLVLKFALGPAAMAIGSIAVGLRGDVLRVAIIQAALPQSITSFIFAKEYGLHADVLSTAVIFGMLVSLPLLVGFYIVLELIR
O.sativa	LOC_Os08g4172	OsPIN5b	MAPLYFALGLGYGSVRWWRFFTAEQCAAINTMVVYFSMPFFTFDFVVRTDPFAMNYRVIAADAVSKAIAIAAMAAWARTRCGCAAAKAGAQSWSITGFSLAALNNTLVVGVPLLDAMYGRWAQDLVVQIAVVQSMVWFPLLLMAFELRKAWVVGGGGGVGPAVMSSSSPPEKQSDVEMNGAVVAAPGGGGGVRLPFWATARTVGLKLARNPNVYASVLGVVWACIAYRWHLSLPGIVTGSLQVMSRTGTGMSMFSMGLFMGQQERVIACGAGLTALGMALRFVAGPLATLVGAAALGLRGDVLHLAIIQAALPQSIASFVFAKEYGLHADVLSTAVIFGTLISLPILIAYYAVLGFV
O.sativa	LOC_Os09g32770	OsPIN5c	MAPLYFALGLGYGSVRWWRLFTADQCDAVNRLVACFAVPFFAFDFAARIDPFALSYRVLAADALSKLAVALALAACAAAASTRCCGSGGGKRGGGGGFSWCITGFSLATLNNTLVVGVPLLDAMYGKWARDLIVQISVVQTIVYFPLLLLAFEVRRATTAAAAPPPPPTGTDDDDVEDGAAAAATAAAARRSLWPLVRAVWLKVARNPNVYAGVLGVAWACVTNRWHVETPSIIEGSVLIMSKTGVGLSMFSMGLFMALQDKIIVCGAGLTVLGMALRFVAGPAATAVGAFALGLRGDLLRLAIIQAYTHLHEIHSPSSFFLLSPEICLNSNGCMHDTSPHDETARDEQAALPQSITTFVFAKEYGLHAEILSTAVIFGTLASLPVLIVYYIVLGFIR
O.sativa	LOC_Os01g51780	OsPIN8	MVSWKDIYLVLEATVPLYVAMILAYLSIKWWKLFTPEQCSGINKFVAKFSIPLLSFQVISTTDPYDMNIKLIYSDILQKSLALLGFAAISKACCAEKFDWLITGFSLSTLPNTLIVGIPLLKGMYGEQAGKLLSQIVVLQSLIWYTLLLFLFELRAANGMATTTSSETTGLIWALVGFRWHIRLPLIVSNSIRMLSDGGLGMAMFSLGLFTALQTKIIACGAKRMLLALAIRFFLGPALMGMSSYAIGMRGVLLKIAIVQAALPQGIVPFVFAKEYNVQADILSTAIIVGMMVAVPVALAYYFAMIIPAIK
O.sativa	LOC_Os01g58860	OsPIN9	MITGSEVYQVVEAMAPLYTAAALGYGSVRWLKAFSNEQCAGINHFVALYAVPVLIFDMVSTNNVYKMNGRLIAADTLQKAVLLLGLMAWALWERSRARGAGAKAKAAVSSPLQWVITCFSVASLPNTIIMGVPLLNGMYGPVSKDLMKQIVVMQFCIWYNVIIFLYEYMAARRSASAPPPASSEGSAKISPSSPVKAAAAAADTNGNAVAADRPQEVAVNIEITEMAASTARDGVSGETTAAAKEVSSGEVAPVEEEEASAPAPSMKHVIWMAVKKLLQIPNTYASFLGLIWSLIAFKCGFSMPKIVEDSLFTIRTTAVGLSMFSSGTFIARQSRFVPCGYKIASFSMVIKFLIGPVVMLFASLVIGMHGTLLHIAVVQAALPLAVTSFVYAEEYKVHA…
O.sativa	LOC_Os01g45550	OsPIN10a	MISGHDFYTVMAAVVPLYVAMFLAYGSVRWWGIFTPDQCSGINRFVAIFAVPLLSFHFISTNDPYAMNLRFLAADTLQKLLVLAGLAAWSRLPSRTGAPRLDWSITLFSLSTLPNTLVMGIPLLIAMYGPYSGSLMVQIVVLQCIIWYTLMLFLFEFRAARMLIADQFPDTAASIVSLHVDPDVVSLEGGHAETEAEVAADGRLHVTVRRSSVSRRSLLVTPRPSNLTGAEIYSLSSSRNPTPRGSNFNHADFFAMVGGGPPPPTPAAVRGSSFGASELYSLQSSRGPTPRQSNFDEHSARPPKPPATTTGALNHDAKELHMFVWSSSASPVSEVSGLPVFSGGGGGGALDVGAKEIHMVIPADLPQNNGSGKEHEEYGAVALGGGGGGENFSFGGGKT…
O.sativa	LOC_Os05g50140	OsPIN10b	MISWHELYMVLSAVVPLYVAMMVAYGSVRWWGVLTPEQCSGINRFVAVIAVPLLSFHFISSSDPYAMNLRFVAADTLQKVLVLAALAAWSRFPARFVPPAWPPLDCSITLFSVSTLPNTLVMGIPLLVSMYGPYSGDLMVQIVVLQSIVWYTLLLFLFEFRAARVLIAAQFPDTAASIAAVHVDPDVVSLEGSQAEAHAEVAPDGRLRMVVCRSSVSRRSAAAAATPRASNLTGVEIYSISSSRNATPRGSTFTLADIPGHQPPNSALRASSFGAADLFSLHSSSRQHTPRPSSFDEHAAARARASATVAPTNDLKDTHMIEWSSGASAASEVTGLPVFRSGRETRRLVPSDAPSIASSRVIRPPPGATGGERAASFNKAVGGQDELAKLEAGAKTEQQ…
A.hypogaea	arahy.Y9MC4Z	AhPIN2A	MITGKDIYDVFAAIVPLYVAMILAYGSVRWWKIFTPDQCSGINRFVAVFAVPLLSFHFISSNDPYAMNYHFIAADSLQKLVILAALFLWNTFTKHGTLDWTITLFSLSTLPNTLVMGIPLLKAMYGDFSGTLMVQIVVLQSVIWYTLMLFMFEYRGAKLLISEQFPETAGSITSFRVDSDVVSLNGRDPLQADAEIGEDGKLHVVVKRSGASSMISSFNKSHLTSMTPRASNLTGVEIYSVQSSREPTPRASSFNQTDFFAMFNASKAPSPKHGYTNGEYSKGATPRTSNFEEEITMKMHNKKRGARSMSGELFNSSYPPPNPMFSGSTSGLKKKDGGGSGTTPPNNKELHMFVWTVQELIENMSPARREAEIEEGGGKKVVEMEEGDAKKKQHMPPAS…
A.hypogaea	arahy.KHTN7F	AhPIN5A	MIKGKDIYNVIAGIVPLYVAMFLGYGSVRWWKILTPEQCSGVNRFVSMFAAPFLAFKFISANNPYKMNFKFLAGDSLQKVFVMVVLYIWNLTRFGNMDTGIIIYALFALPNTLVMGIPLMEAMYGKFSTPLITQIVVLQSVIWNTVLLILFEYRAAKILIQEQFPDNTAAIATVTIDPDVESLGGEPLQADTDVGHEGKLHVVVRRSASVSSNNTSYKSFELPSSGLSRASSSVSEIHSIYSARETPLRYPSFESPHIINLPKSMSVGTILEEDLKRPKKFWGGSRKNNSRVSSICTNDDSIGSSNGVVVLPHHSAASRDEHDELTETKENSRSSLSGSWKKMENIEENVENKKKQMPSARVMTKLITVMAYRKLSWNPNTWASVVGITWSLIAYRCHI…
A.hypogaea	arahy.FCRD5F	AhPIN3A	MISWKDLYSVLTAVVPLYVAMILAYGSVRWWKIFSPDQCSGINRFVAIFAVPLLSFHFISSNNPYEMNFRFIAADTLQKVMMLFALAIWTNFTANGSLEWMITIFSLSTLPNTLVMGIPLLIAMYGDYSGQLMVQVVVLQCIIWYTLLLFLFEYRGAKLLIMEQFPETAASIVSFKVDSDVVSLDGRDFLETDAEVGDDGKLHVTVRKSNASRRSFMMTPRPSNLTGAEIYSLSSSRNPTPRGSNFNHADFYSMMGYHPPRHSNFGANDLYSAQSTSRGPTPRPSNFEENMSSPRFGFYPAQTVPASYPAPNPEFAASLSSKSVKNSQVPPVAAPPPPPQVQPQPQPQGQQLVQAQPGSGGAAAGAKASHDAKELHMFVWSSSASPVSETGGLHVFGSA…
A.hypogaea	arahy.K2GLG1	AhPIN5A-1	MIGWEDVYKVVVAMVPLYVALMLGYGSVKWWRLIPREQCDAINRLVCYFTMPLFTFEFTAHIDPFKMNFLFIGADTISKFIIVLVLVFWAKFSSKGSYGWSITSFSLCTLTNALVVGVPMLKAMYGPTGVDLVVQSSVVQVIWLSLLLFVLEFRRAGIEGATANIIVDHGALKSKATNNNNGFDDVNGGKDLEATSTTTLEIGDVGTRPPFRKLMKLVWIKLAMNPNSYGCVIGISWAFISNRWNLEMPSIVEGSISIMSKTGTGTAMFSMGIFMALQEKVIACGTSMTVFGLVLKFIAGPAAMAISCIAVGLRGDVLKVAIIQAAVPQSITSFIFAKEYGLHPEILSTAVIFGMIVSLPVLIAYYAILEFIH
A.hypogaea	arahy.13W9YS	AhPIN8A-1	MISLSDAYHVVSATVPLYVTMILAYISVKWWKLFTPDQCSGINKFVAKFSIPLLSFQVISSNNVYKMSLKLIYADVVQKSLAFLALAAITRIGRGGGGLKWIVTGISLSTLPNTLILGIPLMKAMYKDESVAPLAQIIFLQSMVWYNFLLFLYELDAAANKSSMPPSSQEAPPPPPSQGTEETETSHEVVVQSKQEEEEEEEEEKREAIRSKRKMKILLILITVWKKLIRNPNTFATLIGLIWSTIKFRWGVHMPKVVNQSIEILSNGGLGLFMASQSSIIACGPRMTMVAIGLKFLVGPALMAIASIAIGLRGTLLKVAIVQAALPQGIVPFVFAKEYNAHPAILSTAVILGMLIALPVALAYYFLLAL
A.hypogaea	arahy.L76SLB	AhPIN1A	MITLLDFYHVMTAMVPLYVAMILAYGSVKWWKIFSPDQCSGINRFVALFAVPLLSFHFIASNNPYKMNLRFLAADTLQKIIVLVVLAIWSNVTKKGCLEWTITLFSLSTLPNTLVMGIPLLKGMYGDFSGSLMVQIVVLQCIIWYTLMLFMFEFRGARMLISEQFPDTAGSIVSIHVDSDVMSLDGRQPLETEAEIKEDGKLHVTVRKSNASRSDIYSRRSQGLSSTTPRPSNLTNAEIYSLQSSRNPTPRGSSFNHTDFYSMMAGGRSSNFGANDVYGMSATSRGPTPRPSNYDEDGAKPKFHYHGSGTATGGTGHYPAPNPGMFSPTTASGGGSKNVVASANTNANAKRPNGQAQNNKQEDLHMFVWSSSASPVSDVFGGAGHDYGLHDQKEVKLTV…
A.hypogaea	arahy.V3Y7Y0	AhPIN8A	MISLEDVYHVITATVPLYVTMILAYVSVKWWKIFTPEQCSGINKFVAKFSVPLLSFQVISSNNFYKMSLKLMYADFVQKLLAFLALTIIIKVSGRGGLKWIITGLSLSTLPNTLILGIPLMKAMYRDDAALLLPQIIVLQSLIWYNLLLFLHELDAAIPARTMPDTPPPPPPSQPIGETENSQELQPKEEEEEDEEAAPAGRDRKKKIMLILMTVGRELITNPNTHATLIGLIWSCIHFRWGVNLPDVINQSITILSNGGLGMAAFSLGLFMASRSSIIACGPRMTMVALGLKFLAGPALMALASLMIGLKGTSLKVAIVQAALPQGIVPFVFAKEYNVNPSVLSTGVLLGMLVALPVALTYYLMLSL
A.hypogaea	arahy.66N4V9	AhPIN1A-1	MISLSDLYHVLTAVVPLYVAMILAYGSVKWWKIFSPDQCSGINRFVALFAVPLLSFHFISTNNPYAMNYKFIAADSLQKAIVLVLLAIWSRISSRGSLEWSITLFSLSTLPNTLVMGIPLLKGMYGDSSGSLMVQIVVLQCIIWYTLMLFLFEYRGARLLIVEQFPDTAASIISFKVDSDIISLDGKEPLHTEAEVGEDGKLHVTVRKSTSSRSEIFSRRSHGAVSMTPRASNLTNAEIYSLQSSRNPTPRGSSFNHTDFYSMVNNGRNVSPRQSNFGNLGFDEENGRAVYSSHAAGAGVYPGPTSAGIFSPVTGPGAKKKGGGGGGADGGGKDLHMFVWSSSASPVSEGGIHVFRGGDYGNDHLGGVAHQKDYEEFGHDEFSFGNRTVANGVDKEGPV…
A.hypogaea	arahy.B9QDDU	AhPIN2B	MITGKDIYDVFAAIVPLYVAMILAYGSVRWWKIFTPDQCSGINRFVAVFAVPLLSFHFISSNDPYAMNYHFIAADSLQKLVILAALFLWNTFTKHGSLDWTITLFSLSTLPNTLVMGIPLLKAMYGDFSGSLMVQIVVLQSVIWYTLMLFMFEYRGAKLLISEQFPETAGSITSFRVDSDVVSLNGRDPLQADAEIGEDGKLHVVVKRSGASSMISSFNKSHLTSMTPRASNLTGVEIYSVQSSREPTPRASSFNQTDFFAMFNASKAPSPKHGYTNGDSKGATPRTSNFEEEMMMKMHNKKRGARSMSGELFNSSYPPPNPMFSGSTSGLKKKDSGSGTTPPNNKELHMFVWSSSASPVSEGNLRQAELIENMSPARREAEIEEGGGKKVVEMEEGDA…
A.hypogaea	arahy.HCQJ24	AhPIN5B	MIKGKDIYNVIAGIVPLYVAMFLGYGSVRWWKILTPEQCSGVNRFVSMFAAPFLAFKFISANNPYKMNFKFLAGDSLQKVFVMVVLYIWNLTRFGNMDTSIIIYALFALPNTLVMGIPLMEAMYGKFSTPLMTQIVVLQSVIWNTVLLILFEYRAAKILIQEQFPDNTAAIATVTIDPDVESLGGESLQADTDVGHDGKLHVVVRRSASVSSNNTSYKSFELPSSALSRASSSVSEIHSIYSARETPLRYPSFESPHIINLPKSMSVGTVLEEDFKRPKKFWGGNRKNNSRVSSICTNDDSVGSSNVVVAVPHHSAASRDEPDELTETKENSRSSLSGSWKKMENIEENVENKKKQMPSARVMTKLITVMAYRKLSWNPNTWASVVGITWSLIAYRCHI…
A.hypogaea	arahy.2QV4RS	AhPIN3B	MISWKDLYSVLTAVVPLYVAMILAYGSVRWWKIFSPDQCSGINRFVAIFAVPLLSFHFISSNNPYEMNFRFIAADTLQKVMMLFALAIWTNFTANGSLEWMITIFSLSTLPNTLVMGIPLLIAMYGDYSGQLMVQVVVLQCIIWYTLLLFLFEYRGAKLLIMEQFPETAASIVSFKVDSDVVSLDGRDFLETDAEVGDDGKLHVTVRKSNASRRSFMMTPRPSNLTGAEIYSLSSSRNPTPRGSNFNHADFYSMMGYHPPRHSNFGANDLYSAQSTSRGPTPRPSNFEENMSSPRFGFYPAQTVPASYPAPNPEFAASLSSKSVKNSQVPPVAAPPPPPQVQPQPQPQGQQLVQAQPGSGGAAAGAKASHDAKELHMFVWSSSASPVSETGGLHVFGSA…
A.hypogaea	arahy.953E9B	AhPIN5B-1	MIGWEDVYKVVVAMVPLYVALMLGYGSVKWWRIIPREQCDAINRLVCYFTMPLFTFEFTAHIDPFKMNFLFIGADTISKFIIVLVLVFWAKFSSKGSYGWSITSFSLCTLTNALVVGVPMLKAMYGPTGVDLVVQSSVVQVIWLSLLLFVLEFRRAGIEGATANIIVDDGALKSKATSATIIGSNNNNNGFDDVNGGKDLEATSTTTLEIGDVGTRPPFRQLMKLVWIKLAMNPNSYGCVIGISWAFISNRWNLEMPSIVEGSISIMSKTGTGTAMFSMGIFMALQEKVIACGTSMTVFGLVLKFIAGPAAMAISCIAVGLRGDVLKVAIIQAAVPQSITSFIFAKEYGLHPEILSTAVIFGMIVSLPVLIAYYAILEFVH
A.hypogaea	arahy.LAPE95	AhPIN8B-1	MISLSDAYHVVSATVPLYVTMILAYISVKWWKLFTPDQCSGINKFVAKFSIPLLSFQVISSNNVYKMSLKLIYADVVQKSLAFLALAAITRIGRGGGGLKWIVTGISLSTLPNTLILGIPLMKAMYKDESVAPLAQIIFLQKETETSHEVVVQSKEEEEEEEKREPIRTKRKMKILLILITVWKKLIRNPNTFATLIGLIWSTIQFRWGVHMPKVVNQSIEILSNGGLGLFMASQSSIIACGPRMTMVAIGLKFLVGPALMAVASIAIGLRGTLLKVAIVQAALPQGIVPFVFAKEYNVHPAILSTAVILGMLIALPVALAYYFLLAL
A.hypogaea	arahy.72M57I	AhPIN1B	MITLLDFYHVMTAMVPLYVAMILAYGSVKWWKIFSPDQCSGINRFVALFAVPLLSFHFIASNNPYKMNLRFLAADTLQKIIVLVVLAIWSNVTKKGCLEWTITLFSLSTLPNTLVMGIPLLKGMYGDFSGSLMVQIVVLQCIIWYTLMLFMFEFRGARMLISEQFPDTAGSIVSIHVDSDVMSLDGRQPLETEAEIKEDGKLHVTVRKSNASRSDIYSRRSQGLSSTTPRPSNLTNAEIYSLQSSRNPTPRGSSFNHTDFYSMMAGGRSSNFGANDVYGMSATSRGPTPRPSNYDEDGAKPKFHYHGGGGGGGGTATGGTGHYPAPNPGMFSPTTASGGGSKNVVASANTNANAKRPNGQAQNNKQEDLHMFVWSSSASPVSDVFGGAGHDYGLHDQKE…
A.hypogaea	arahy.FS1I4N	AhPIN8B	MISLEDVYHVITATVPLYVTMILAYVSVKWWKIFTPEQCSGINKFVAKFSVPLLSFQVISSNNFYKMSLKLMYADFVQKLLAFLALTIIIKVSGRGGLKWIITGLSLSTLPNTLILGIPLMKAMYRDDAALLLPQIIVLQSLIWYNLLLFLHELDAAIPARTMPDTPPPPPPSQPIGETENSQELQPKEEEEEDEEAAPAGRDRKKKIMLILMTVGRELITNPNTHATLIGLIWSCIHFRWEVNLPDVINQSITILSNGGLGMAAFSLGLFMASRSSIIACGPRMTMVALGLKFLAGPALMALASLMIGLKGTSLKVAIVQAALPQGIVPFVFAKEYNVNPSVLSTGVLLGMLVALPVALTYYLMLSL
A.hypogaea	arahy.E6QCJN	AhPIN1B-1	MISLSDLYHVLTAVVPLYVAMILAYGSVKWWKIFSPDQCSGINRFVALFAVPLLSFHFISTNNPYAMNYKFIAADSLQKAIVLVVLAIWSRISSRGSLEWSITLFSLSTLPNTLVMGIPLLKGMYGDSSGSLMVQIVVLQCIIWYTLMLFLFEYRGARLLIVEQFPDTAASIISFKVDSDIISLDGKEPLHTEAEVGEDGKLHVTVRKSTSSRSDIFSRRSHGAVSMTPRASNLTNAEIYSLQSSRNPTPRGSSFNHTDFYSMVNNGRNVSPRQSNFGNLGFDEENGRAVYSSHAGGGGGVYPGPTSAGIFSPVTGPGAKKKGGGGAADGGGKDLHMFVWSSSASPVSEGGIHVFRGGDYGNDHLGGVAHQKDYEEFGHDEFSFGNRTVANGVDKEGPV…
A.hypogaea	arahy.L8N3TB	AhPIN	MPAIVAKSISILSDAGLGMAMFSLGLFMALQPKIIACGNTVASFAMAIHFLTGPAVMAVASIVVGLRGVLLHIAIVQAALPQGIVPFVFAKEYNVHPDILSPGVIFGMLIALPITLVYYILLGL
A.hypogaea	arahy.F7NT5K	AhPIN	MPVIVAKSISILSDVGLGMAMFSLGLFMILQPKIIACGNTVASFAMAVHFLTGPAVMAVASIVVGLRGVLLHIAIVQAALPQGIVPFVFAKEYNVHPDILSLGVIFGMLIALSITLVYYILLGL
A.hypogaea	arahy.B3BVVR	AhPIN	MPAIVAKSISILSDAGLGMAMFSLGLFMALQPKIIACGNTVASFAMAIHFLTGPAVMAVASIVVGLRGVLLHIAIVQAALPQGIVPFVFAKEYNVNPDILSTGVIFGMLIALPITLVYYILLGL
A.hypogaea	arahy.YV5TH4	AhPIN	MSRLRHRQSVCSRRRRALLLPCRCRSPHSRHCLSSCSRRLSLHYCRAAVAPPTLVLLRSLSIELTRTRWNVVMPTIVAKSISILSDAGLGMTMFSLGLFMALQPKIIACGNTVASFAMAVRFLTGPAVMAVASVVVGLRGVCCTLPLYRVIFGMLIALPITLVYYILLGL
A.hypogaea	arahy.DEWH52	AhPIN	MLMCYCSLGGALKPTDIDTLWVHVTCAWFRLEVTFASDEKMEPALGILSIPSSSFVKIRVICKQIHGSCTQYCKSSTYFHAMCASRAGYRMELHISEKNDKQTTKMVSYCAYHRIVANGVDKEGPVLSKLGSSSTAELHPKNGAQGESKPTNMLPTSVMTRLILIMVWRKLIRNPNTYSSLIGLTWSLISLKFIPTYTNMGPSPRVDVNNNQLQQEEQDDL
A.hypogaea	arahy.J0955H	AhPIN	MLAIPLAVLLAVLVVVLLASLCRGSARLSLSWFCSPLPARLIPSTVAVPGSPIPSLAVTPAVARSPPRNSPVTRSRTPKPSPVVLLGTHPSPVVLRESCSRYRPPRTTALMLAFSEHLRDNYSLATSDVENNTYYVDFPGYYDALLRPSGCSLLWLELRKHTRDFWLSNSWILASVVWCFSIRKHSKLEIKDVKVDSEATVIRWPKGHATKLTSFQESNSEIQTSCSDIAKSTMDITKIQKEEAKIVAWESQQKANCTIQGRKLVSDHCFHLVTGPDRRIFLPDGLLYDLREGDYEEFGHDSNRTIANGVDKEGPVLSKLGSSSTAELHPKNGAQGESKPTNMPPTSVMTRLILIMVWKKLIRNPNTYSSLIGLTWSLISFKFIPTYTNTGPSPRVDVN…
A.hypogaea	arahy.HCQJ24	AhPIN	MIKGKDIYNVIAGIVPLYVAMFLGYGSVRWWKILTPEQCSGVNRFVSMFAAPFLAFKFISANNPYKMNFKFLAGDSLQKVFVMVVLYIWNLTRFGNMDTSIIIYALFALPNTLVMGIPLMEAMYGKFSTPLMTQIVVLQSVIWNTVLLILFEYRAAKILIQEQFPDNTAAIATVTIDPDVESLGGESLQADTDVGHDGKLHVVVRRSASVSSNNTSYKSFELPSSALSRASSSVSEIHSIYSARETPLRYPSFESPHIINLPKSMSVGTVLEEDFKRPKKFWGGNRKNNSRVSSICTNDDSVGSSNVVVAVPHHSAASRDEPDELTETKENSRSSLSGSWKKMENIEENVENKKKQMPSARVMTKLITVMAYRKLSWNPNTWASVVGITWSLIAYRCHI…
A.hypogaea	arahy.FM31KL	AhPIN	MEPALGILSIPSSSFVKIRVICKQIHGSCTQCCKCSTYFHAMCASRAGYRMEVRSTLGSQSRHCFDYANPSWDYEELGHDGNRTVANGVDKEGPVLSKLGSSSTAKLHPKNRAQSESKPTNMPPTSVMTRLILIMVWRKLIRNPNTYSSLIGLTWSLISFKSRSNLPHKRLRFIPTYTNTGPSPRVDVNNNQLQQGEQDDLEVRVEKILHKFT
A.hypogaea	arahy.I2RKDG	AhPIN	MLMCYYSLGGTLKPIDIDTLWVHVTCAWFRPEVAFASDEKMEPALGILSIPSSSFVKIRVICKQIHGSCTQCCKCSTYFHAMCASRAGYRMEVGSTLLHISEKNDKQTTKMVFYCAYHRAPNPDNVLIMQILLGVISTKSLLQTKKKRDYEELGHDGNRTVANGVDKEGPVLSKLGSSSTAELHPKNGAQGESKPTNMPPTSVMTRLILIMVWRKLIRNPNTYSSLIGLTWSLISFKSPSKFKDLFIPTYTNTGPSPRVDINNNQLQQEEQDDLEVHVE
A.hypogaea	arahy.2QW795	AhPIN	MSLVLGFGLKWLLLVMRRWSLLWVFLVFRQVLLLRFVLFVSKFMVHAHNVASVLLISMPCVHLGLATEWRSDQLWAPNPDTILIMQTPLGVISTKNYEELGHDGNRTVANGVDKEGPVLSKLCSSSTTELHHKNGAQGESKPTNMPPTSVMTRLILIMVWRKLIRNPNTYSSLIGLTWSLISFNLPHEHLRFIPTYTNTGPSPRVDVNNNQLQQGEQDDLEVRVEKIIYRCRFLATFGVFGYLIVEINRESVDRGQA
A.hypogaea	arahy.B6RTIS	AhPIN	MVQDLQCSEINRFVAVFAVPVLSFHFISLNNPFQMNSKFILADTLSKVLVLPVLSVWAMFFRRASFDWVVTLF
ps.The 11 AhPIN genes at the bottom of the table were excluded from subsequent analyses due to potential misannotations.

## Sheet: 2-1
Supplemental Table 2 Domain of AhPIN genes predicted using hmmer with default parameters.
Protein name	aln start	aln-end	envelope start	envelope end	hmm-acc	hmm name	hmm start	hmm end	hmm length	bit score	evalue
AhPIN1A	9	611	9	611	PF03547.20	Mem_trans	1	387	387	662.19	1.7e-199
AhPIN1A-1	9	588	9	588	PF03547.20	Mem_trans	1	387	387	631.07	4.7e-190
AhPIN1B	9	616	9	616	PF03547.20	Mem_trans	1	387	387	662.65	1.2e-199
AhPIN1B-1	9	588	9	588	PF03547.20	Mem_trans	1	387	387	639.08	1.7e-192
AhPIN2A	10	515	9	532	PF03547.20	Mem_trans	2	345	387	509.85	3.1e-153
AhPIN2B	10	472	9	476	PF03547.20	Mem_trans	2	292	387	436.41	6.4e-131
AhPIN3A	10	656	9	656	PF03547.20	Mem_trans	2	387	387	648.63	2.2e-195
AhPIN3B	10	642	9	642	PF03547.20	Mem_trans	2	387	387	607.5	6.8e-183
AhPIN5A	10	519	9	519	PF03547.20	Mem_trans	2	387	387	437.02	4.2e-131
AhPIN5A-1	10	366	9	366	PF03547.20	Mem_trans	2	387	387	314.33	7.7e-94
AhPIN5B	10	519	9	519	PF03547.20	Mem_trans	2	387	387	440.25	4.4e-132
AhPIN5B-1	10	374	9	374	PF03547.20	Mem_trans	2	387	387	320.57	9.9e-96
AhPIN8A	9	155	9	166	PF03547.20	Mem_trans	1	149	387	156.75	5.7e-46
AhPIN8A	189	363	172	363	PF03547.20	Mem_trans	213	387	387	194.7	1.7e-57
AhPIN8B	9	155	9	166	PF03547.20	Mem_trans	1	149	387	156.75	5.7e-46
AhPIN8B	189	363	172	363	PF03547.20	Mem_trans	213	387	387	196.41	5.1e-58
AhPIN8A-1	9	365	9	365	PF03547.20	Mem_trans	1	387	387	341.94	3.2e-102
AhPIN8B-1	9	141	9	144	PF03547.20	Mem_trans	1	134	387	132.61	1.2e-38
AhPIN8B-1	160	323	140	323	PF03547.20	Mem_trans	213	387	387	184.81	1.7e-54

## Sheet: 3-1
Supplemental Table 3 Characteristics of cis-acting regulatory elements in the promoter regions of the AhPIN genes.
Type	Element	Sequence	Annotation	Total number	AhPIN2A	AhPIN5A	AhPIN3A	AhPIN5A-1	AhPIN8A-1	AhPIN1A	AhPIN8A	AhPIN1A-1	AhPIN2B	AhPIN5B	AhPIN3B	AhPIN5B-1	AhPIN8B-1	AhPIN1B	AhPIN8B	AhPIN1B-1
Development/tissue specificity	circadian	CAANNNNATC	cis-acting regulatory element involved in circadian control	5	0	0	0	0	1	1	1	0	0	0	0	0	1	0	0	1
	O2-site	GATGATATGG/ GTTGACGTGA	cis-acting regulatory element involved in zein metabolism regulation	5	0	0	0	0	0	0	0	0	0	0	3	1	0	1	0	0
Light responsiveness	ACE	ACGTGGA/ AAAACGTTTA	cis-acting element involved in light responsiveness	2	0	0	0	0	1	0	0	1	0	0	0	0	0	0	0	0
	AE-box	AGAAACAA/ AGAAACTT	part of a system composed of 3 to 4 Gap-boxes and 2 AE-boxes; conferring light responsiveness	3	0	0	1	0	0	0	0	1	0	0	1	0	0	0	0	0
	ATC-motif	GCCAATCC	part of a conserved DNA module involved in light responsiveness	2	0	0	0	1	0	0	0	0	0	1	0	0	0	0	0	0
	GA-motif	AAGGAAGA	part of a light responsive element	4	2	0	0	0	0	0	0	1	1	0	0	0	0	0	0	0
	Gap-box	AAATGGAGA	light responsiveness	2	0	1	0	0	0	0	0	0	0	1	0	0	0	0	0	0
	G-box	CACGTT / CACGTC	cis-acting regulatory element involved in light responsiveness	8	0	1	1	1	0	0	0	0	2	1	1	0	0	1	0	0
	GATA-motif	AAGGATAAGG	Light responsive element	9	0	0	0	0	1	2	0	0	0	1	1	1	1	1	1	0
	I-box	cGATAAGGCG	part of a light responsive element	13	1	0	0	0	1	2	0	3	2	0	0	0	1	1	0	2
	Sp1	CC(G/A)CCC	light responsive element	2	0	0	1	0	0	0	0	0	0	0	1	0	0	0	0	0
	TC-rich repeats	TCTTAC	part of the gapB conserved DNA module array (gapB-CMA1) involved with light responsiveness	5	0	0	0	0	0	0	1	2	1	0	0	0	0	0	1	0
	TCT-motif	TCTTAC	part of the gapB conserved DNA module array (gapB-CMA1) involved with light responsiveness	8	0	0	0	2	0	0	0	1	1	0	0	0	0	1	2	1
Stress	LTR	CCGAAA	cis-acting element involved in low-temperature responsiveness	8	0	0	0	0	1	1	4	0	1	0	0	0	1	0	0	0
	Wun-motif	AAATTTCCT	wound-responsive element	11	0	1	0	2	0	1	1	2	1	0	0	1	0	0	1	1
	MBS	CAACTG	MYB binding site involved in drought-inducibility	3	0	1	0	0	0	0	0	0	0	1	0	0	0	0	1	0
	ARE	TGGTTT	cis-acting regulatory element essential for the anaerobic induction	19	2	0	1	2	2	1	0	0	4	0	1	2	2	1	0	1
Hormone response	ABRE	TACGTG/ CACGTG	cis-acting element involved in the abscisic acid responsiveness on the rd29B and cor15a genes	10	0	1	1	3	0	0	1	0	2	1	1	0	0	0	0	0
	CGTCA-motif	CGTCA	cis-acting regulatory element involved in the MeJA-responsiveness	3	1	0	0	1	0	0	0	0	1	0	0	0	0	0	0	0
	ERE	ATTTCAAA	ethylene-responsive element probably involved in petal senescence	31	4	6	4	1	2	2	1	1	1	2	0	1	2	2	0	2
	GARE-motif	AAACAGA/ TCTGTTG	gibberellin-responsive element	4	1	0	0	0	0	0	0	0	1	0	0	1	0	0	0	1
	P-box	CCTTTTG	gibberellin-responsive element	2	0	0	0	1	0	0	0	0	0	0	0	1	0	0	0	0
	TATC-box	TATCCCA	cis-acting element involved in gibberellin-responsiveness	2	0	0	1	0	0	0	0	0	0	0	1	0	0	0	0	0
	TCA-element	GAGAAGAATA	cis-acting element involved in salicylic acid responsiveness	7	0	0	1	1	0	0	0	1	0	0	1	0	0	2	0	1
	TGACG-motif	TGACG	cis-acting regulatory element involved in the MeJA-responsiveness	3	1	0	0	1	0	0	0	0	1	0	0	0	0	0	0	0
	TGA-element	AACGAC	Part of auxin-responsive element	5	0	2	0	0	0	0	0	0	0	2	1	0	0	0	0	0

## Sheet: 4-1
Supplemental Table 4 The duplication information of AhPINs.
Location on Peanut genome					Location on Peanut genome					N	S	Ka	Ks	Ka/Ks	Mya
PIN_id	Gene_id	Chromosome number	Start	End	PIN_id	Gene_id	Chromosome number	Start	End
AhPIN8A-1	arahy.13W9YS	chr04	122092279	122095247	AhPIN8B	Tif.FS1I4N	chr20	132677181	132681093	116.537	138.463	0.158462	0.851477	0.186103	69.7932
AhPIN8A-1	arahy.13W9YS	chr04	122092279	122095247	AhPIN8B-1	Tif.LAPE95	chr14	136482212	138611469	6	17	0.00833367	0.0695009	0.119907	5.6968
AhPIN8A-1	arahy.13W9YS	chr04	122092279	122095247	AhPIN8A	Tif.V3Y7Y0	chr10	107548980	138611469	115.492	137.508	0.156642	0.8437	0.185661	69.1557
AhPIN1A-1	arahy.66N4V9	chr10	112026152	112029532	AhPIN1B-1	Tif.E6QCJN	chr20	138608137	142079403	9	17	0.00672291	0.0405423	0.165825	3.32314
AhPIN3A	arahy.FCRD5F	chr04	52897656	52901853	AhPIN3B	Tif.2QV4RS	chr14	40338987	40343406	2	21	0.00138105	0.0442287	0.0312252	3.6253
AhPIN5A-1	arahy.K2GLG1	chr04	118808284	118812470	AhPIN5B-1	Tif.953E9B	chr14	132645865	132650249	4	7	0.00469026	0.0270676	0.17328	2.21866
AhPIN5A	arahy.KHTN7F	chr03	38994286	38998376	AhPIN5B	Tif.HCQJ24	chr13	41032682	138611469	14	13	0.0123644	0.0310424	0.398309	2.54446
AhPIN1A	arahy.L76SLB	chr05	101866056	101870971	AhPIN1B	Tif.72M57I	chr15	142074652	142079403	3	18	0.00217629	0.0395587	0.0550142	3.24252
AhPIN8B-1	arahy.LAPE95	chr14	136482212	136485398	AhPIN8B	Tif.FS1I4N	chr20	132677181	132681093	98.6223	126.378	0.149693	0.902384	0.165886	73.9659
AhPIN8A	arahy.V3Y7Y0	chr10	107548980	107552929	AhPIN8B	Tif.FS1I4N	chr20	132677181	132681093	1	3	0.0012204	0.0106412	0.114685	0.87223
AhPIN8A	arahy.V3Y7Y0	chr10	107548980	107552929	AhPIN8B-1	Tif.LAPE95	chr14	136482212	138611469	97.5345	126.465	0.147674	0.909938	0.16229	74.5851
AhPIN2A	arahy.Y9MC4Z	chr01	95315993	95318730	AhPIN2B	Tif.B9QDDU	chr11	148581422	142079403	17.4684	28.5316	0.015402	0.0998486	0.154254	8.18431
ps.Major criteria.(1)the longer gene was covered more than 70% of the alignment;(2)the identity of genes in the aligned region > 70%

## Sheet: 5-1
Supplemental Table 5 The Ka/Ks ratios and estimated divergence time between peanut and other species.
Location on Peanut genome					Location on other species genome					N	S	Ka	Ks	Ka/Ks	Mya
PIN_id	Gene_id	Chromosome number	Start	End	Species	Other PINs	Chromosome number	Start	End
AhPIN1A-1	arahy.66N4V9	chr10	112026152	112029532	A.monticola	mtcl_EVM0007673	chr10	94450500	94453153	2.09972	1.90028	0.00160818	0.00437507	0.367579	0.358612
AhPIN1B-1	arahy.E6QCJN	chr20	138608137	138611469	A.monticola	mtcl_EVM0007673	chr10	94450500	94453153	11	17	0.00840297	0.0413041	0.203441	3.38558
AhPIN8A-1	arahy.13W9YS	chr04	122092279	122095247	A.monticola	mtcl_EVM0011804	chr04	99974458	99977360	59.3657	30.6343	0.0818122	0.124974	0.654634	10.2438
AhPIN8B	arahy.FS1I4N	chr20	132677181	132681093	A.monticola	mtcl_EVM0011804	chr04	99974458	99977360	141.488	138.512	0.213086	0.967037	0.220349	79.2653
AhPIN8B-1	arahy.LAPE95	chr14	136482212	136485398	A.monticola	mtcl_EVM0011804	chr04	99974458	99977360	105.385	28.6147	0.159993	0.12673	1.26246	10.3877
AhPIN8A	arahy.V3Y7Y0	chr10	107548980	107552929	A.monticola	mtcl_EVM0011804	chr04	99974458	99977360	140.433	137.567	0.210936	0.956777	0.220465	78.4243
AhPIN5B	arahy.HCQJ24	chr13	41032682	41036263	A.monticola	mtcl_EVM0013094	chr03	25163566	25167095	1	3	0.000893316	0.00794041	0.112502	0.650853
AhPIN5A	arahy.KHTN7F	chr03	38994286	38998376	A.monticola	mtcl_EVM0013094	chr03	25163566	25167095	11	8	0.0101506	0.0199196	0.509579	1.63275
AhPIN1A-1	arahy.66N4V9	chr10	112026152	112029532	A.monticola	mtcl_EVM0017951	chr10	94946249	94949167	NA	1	NA	0.00224305	0	0.183857
AhPIN1B-1	arahy.E6QCJN	chr20	138608137	138611469	A.monticola	mtcl_EVM0017951	chr10	94946249	94949167	9	16	0.00672927	0.0379825	0.177167	3.11332
AhPIN8A-1	arahy.13W9YS	chr04	122092279	122095247	A.monticola	mtcl_EVM0022858	chr04	100184160	100186895	109.407	23.5926	0.137167	0.098151	1.39751	8.04516
AhPIN8B-1	arahy.LAPE95	chr14	136482212	136485398	A.monticola	mtcl_EVM0022858	chr04	100184160	100186895	77.5055	31.4945	0.1134	0.141219	0.803012	11.5753
AhPIN3A	arahy.FCRD5F	chr04	52897656	52901853	A.monticola	mtcl_EVM0040033	chr04	40217624	40221744	1	1	0.000678245	0.00197165	0.343998	0.161611
AhPIN2B	arahy.B9QDDU	chr11	148581422	148584497	A.monticola	mtcl_EVM0052262	chr01	98649429	98652032	15.4036	27.5964	0.0134732	0.0875768	0.153844	7.17843
AhPIN1B	arahy.72M57I	chr15	142074652	142079403	A.monticola	mtcl_EVM0054071	chr05	111759360	111763870	3	11	0.00219779	0.0243193	0.0903722	1.99339
AhPIN5B	arahy.HCQJ24	chr13	41032682	41036263	A.monticola	mtcl_EVM0010345	chr13	46706433	46710011	NA	NA	NA	NA	NA	NA
AhPIN5A	arahy.KHTN7F	chr03	38994286	38998376	A.monticola	mtcl_EVM0010345	chr13	46706433	46710011	12	12	0.0107884	0.0278199	0.387795	2.28032
AhPIN1A	arahy.L76SLB	chr05	101866056	101870971	A.monticola	mtcl_EVM0054071	chr05	111759360	111763870	NA	NA	NA	NA	NA	NA
AhPIN8A	arahy.V3Y7Y0	chr10	107548980	107552929	A.monticola	mtcl_EVM0045741	chr20	139824439	139828213	1	2	0.00122095	0.00706811	0.17274	0.579353
AhPIN2A	arahy.Y9MC4Z	chr01	95315993	95318730	A.monticola	mtcl_EVM0052262	chr01	98649429	98652032	50.0025	14.9975	0.0412155	0.0387881	1.06258	3.17935
AhPIN2B	arahy.B9QDDU	chr11	148581422	148584497	A. duranensis	Aradu.06HW9	chr01	90576659	90577843	39.376	31.624	0.0445068	0.130411	0.34128	10.6894
AhPIN1B	arahy.72M57I	chr15	142074652	142079403	A. duranensis	Aradu.296X5	chr05	95706998	95710938	3	18	0.00217142	0.0398396	0.0545041	3.26554
AhPIN1A	arahy.L76SLB	chr05	101866056	101870971	A. duranensis	Aradu.296X5	chr05	95706998	95710938	NA	6	NA	0.0128134	0	1.05028
AhPIN3B	arahy.2QV4RS	chr14	40338987	40343406	A. duranensis	Aradu.51M0L	chr04	43533446	43535773	32.1993	27.8007	0.025286	0.073513	0.343966	6.02566
AhPIN3A	arahy.FCRD5F	chr04	52897656	52901853	A. duranensis	Aradu.51M0L	chr04	43533446	43535773	34.317	8.68304	0.0268618	0.0224282	1.19768	1.83838
AhPIN8B	arahy.FS1I4N	chr20	132677181	132681093	A. duranensis	Aradu.P14F4	chr04	116926880	116929598	177.709	144.291	0.25423	0.996216	0.255196	81.657
AhPIN8B-1	arahy.LAPE95	chr14	136482212	136485398	A. duranensis	Aradu.P14F4	chr04	116926880	116929598	100.052	51.9478	0.149632	0.251328	0.595364	20.6007
AhPIN8A	arahy.V3Y7Y0	chr10	107548980	107552929	A. duranensis	Aradu.P14F4	chr04	116926880	116929598	176.658	143.342	0.25212	0.98516	0.255918	80.7508
AhPIN1B-1	arahy.E6QCJN	chr20	138608137	138611469	A. duranensis	Aradu.T1478	chr10	104390058	104392969	9	14	0.006731	0.0330937	0.203393	2.7126
AhPIN8B	arahy.FS1I4N	chr20	132677181	132681093	A. duranensis	Aradu.U20ZR	chr10	100026705	100030339	1	3	0.0012204	0.0106412	0.114685	0.87223
AhPIN8B-1	arahy.LAPE95	chr14	136482212	136485398	A. duranensis	Aradu.U20ZR	chr10	100026705	100030339	97.5345	126.465	0.147674	0.909938	0.16229	74.5851
AhPIN5B	arahy.HCQJ24	chr13	41032682	41036263	A. duranensis	Aradu.WE71E	chr03	36065000	36068568	13	14	0.0118896	0.0355105	0.334819	2.9107
AhPIN8A-1	arahy.13W9YS	chr04	122092279	122095247	A. duranensis	Aradu.U20ZR	chr10	100026705	100030339	115.492	137.508	0.156642	0.8437	0.185661	69.1557
AhPIN2A	arahy.Y9MC4Z	chr01	95315993	95318730	A. duranensis	Aradu.WE71E	chr03	36065000	36068568	350.438	251.562	0.395774	1.8724	0.211373	153.475
AhPIN8B	arahy.FS1I4N	chr20	132677181	132681093	A. ipaensis	Araip.VH9A8	chr14	126628473	126632239	115.623	141.377	0.158279	0.850497	0.186102	69.7129
AhPIN8A-1	arahy.13W9YS	chr04	122092279	122095247	A. ipaensis	Araip.6ME1P	chr20	125513806	125517192	110.142	112.858	0.185445	0.877558	0.211319	71.931
AhPIN8A-1	arahy.13W9YS	chr04	122092279	122095247	A. ipaensis	Araip.VH9A8	chr14	126628473	126632239	7	19	0.00858108	0.0669068	0.128254	5.48416
AhPIN1A-1	arahy.66N4V9	chr10	112026152	112029532	A. ipaensis	Araip.K2TUF	chr20	131087038	131089896	9	17	0.00672291	0.0405423	0.165825	3.32314
AhPIN3A	arahy.FCRD5F	chr04	52897656	52901853	A. ipaensis	Araip.2Z1C1	chr14	42912826	42916614	74.7089	31.2911	0.263522	0.279442	0.943031	22.9051
AhPIN5A-1	arahy.K2GLG1	chr04	118808284	118812470	A. ipaensis	Araip.JPZ0F	chr14	122976207	122979924	4	7	0.00469026	0.0270676	0.17328	2.21866
AhPIN5A	arahy.KHTN7F	chr03	38994286	38998376	A. ipaensis	Araip.NTD4F	chr13	39179934	39183325	7	12	0.00678893	0.032453	0.209193	2.66008
AhPIN1A	arahy.L76SLB	chr05	101866056	101870971	A. ipaensis	Araip.YBJ1A	chr15	131603410	131607553	3	18	0.00217629	0.0395587	0.0550142	3.24252
AhPIN8B-1	arahy.LAPE95	chr14	136482212	136485398	A. ipaensis	Araip.6ME1P	chr20	125513806	125517192	88.0291	99.9709	0.169504	0.919601	0.184324	75.3771
AhPIN8A	arahy.V3Y7Y0	chr10	107548980	107552929	A. ipaensis	Araip.6ME1P	chr20	125513806	125517192	1	2	0.00149279	0.0085429	0.174741	0.700238
AhPIN8A	arahy.V3Y7Y0	chr10	107548980	107552929	A. ipaensis	Araip.VH9A8	chr14	126628473	126632239	114.579	140.421	0.156439	0.843088	0.185555	69.1056
AhPIN2A	arahy.Y9MC4Z	chr01	95315993	95318730	A. ipaensis	Araip.QJB99	chr11	136744579	136745862	116.128	56.8725	0.128054	0.230136	0.556428	18.8636
AhPIN3B	arahy.2QV4RS	chr14	40338987	40343406	A.thaliana	AT1G70940	chr01	26742940	26746469	205.653	345.347	0.162764	4.58229	0.0355203	375.598
AhPIN3A	arahy.FCRD5F	chr04	52897656	52901853	A.thaliana	AT1G70940	chr01	26742940	26746469	207.626	361.374	0.161298	4.60992	0.0349894	377.862
AhPIN3B	arahy.2QV4RS	chr14	40338987	40343406	A.thaliana	AT2G01420	chr02	180033	183764	182.81	330.19	0.148535	4.56045	0.0325702	373.807
AhPIN8B	arahy.FS1I4N	chr20	132677181	132681093	A.thaliana	AT5G15100	chr05	4892016	4894113	212.739	206.261	0.329651	2.38168	0.138411	195.22
AhPIN8A	arahy.V3Y7Y0	chr10	107548980	107552929	A.thaliana	AT5G15100	chr05	4892016	4894113	211.509	203.491	0.326709	2.22515	0.146826	182.389
AhPIN2B	arahy.B9QDDU	chr11	148581422	148584497	A.thaliana	AT5G57090	chr05	23100516	23105228	121.344	283.656	0.117238	4.4345	0.0264376	363.484
AhPIN8A-1	arahy.13W9YS	chr04	122092279	122095247	A.thaliana	AT5G15100	chr05	4892016	4894113	204.493	192.507	0.310829	1.75293	0.17732	143.683
AhPIN2A	arahy.Y9MC4Z	chr01	95315993	95318730	A.thaliana	AT5G57090	chr05	23100516	23105228	162.602	308.398	0.144913	4.15521	0.0348751	340.591

## Sheet: 6-1
Supplemental Table 6 FPKM value of AhPINs.
PIN_id	Gene_id	Leaf	MainLeaf	LatLeaf	VegSht	RepSht	Root	Nod	Flwr	Pistil	Stamen	AerPeg	SubPeg	ExpPod	GynStlk	PodPt3	PerPt5	SdPt5	PerPt6	SdPt6	SdPt7	SdPt8	SdPt10	Average expression
AhPIN1A	arahy.L76SLB	1.46048	1.66741	1.41441	15.7353	17.6618	4.12311	0.306306	8.28494	2.73513	23.001	11.1475	22.0863	11.6707	7.30213	5.40693	1.5278	10.6328	0.789214	5.68404	4.61715	1.14096	1.48346	7.26722
AhPIN1A-1	arahy.66N4V9	0.0855153	0.131041	0	9.01485	8.42042	1.92346	0.591352	0.311248	0.0661906	14.5054	2.04184	2.73683	7.29264	0.313734	2.8598	1.467	2.7021	0.649503	1.60501	0.858806	0.72716	0.56694	2.67595
AhPIN1B	arahy.72M57I	0.802127	1.47055	1.04468	12.7026	17.2811	5.36209	0.376386	17.6892	5.64789	28.9795	13.6564	29.974	16.0317	14.026	5.85059	2.1979	17.5261	1.43024	6.86651	2.68368	1.3153	1.27073	9.28115
AhPIN1B-1	arahy.E6QCJN	0.0653152	0.154898	0.0609467	11.6935	11.7703	3.44321	0.496067	0.3561	0.286491	15.1871	2.02016	5.20996	12.327	0.76116	4.92797	4.23642	3.69231	1.32295	1.96188	1.29428	0.650245	1.09833	3.77348
AhPIN2A	arahy.Y9MC4Z	0	0	0	0	0	0.731103	0.029585	0	0	0	0	0	0	0	0.0789563	0	0.472743	0	1.37608	0.352682	0.110254	0.881928	0.183333
AhPIN2B	arahy.B9QDDU	0	0	0	0	0	0.666413	0.0163638	0	0	0	0	0	0	0	0	0	0.317529	0	0.78215	0.260642	0.0345587	0.984437	0.139186
AhPIN3A	arahy.FCRD5F	29.4453	26.1751	32.1735	12.4336	13.8273	5.51153	1.02305	59.949	40.9535	35.0813	29.5998	19.4953	12.326	12.7835	16.8516	16.3424	2.9795	9.61086	2.34856	1.27026	0.301666	0.012541	17.2952
AhPIN3B	arahy.2QV4RS	27.1048	22.0339	25.587	8.53073	9.72667	3.57879	0.450809	63.6415	44.1708	33.3938	27.6527	21.7968	13.2878	9.60928	15.5743	13.9391	5.89755	8.25961	2.58762	0.671006	0.0548557	0.0125451	16.2528
AhPIN5A	arahy.KHTN7F	0	0	0	0	0	0.0076039	0.0854025	0	0.0237243	0.254889	0.00857442	0	0.0693251	0	0	0	0	0	0	0	0	0	0.0204327
AhPIN5A-1	arahy.K2GLG1	0.839586	1.51524	0.868618	0.352214	5.9943	0.55451	0	3.55924	12.9786	0.807777	0.237031	0.0264389	0.309578	4.40853	0.237657	0.125195	0.0819971	0.185177	0.0441708	0	0.0267728	0	1.50694
AhPIN5B	arahy.HCQJ24	0	0	0	0	0.0299957	0	0	0	0.00810749	0	0	0	0	0	0	0	0	0	0	0	0	0	0.00173196
AhPIN5B-1	arahy.953E9B	0.195914	0.388596	0.169499	0.200841	4.64825	0.329039	0.00917733	11.404	21.3718	2.6935	0.44193	0.863026	0.149408	7.50729	0.126677	0.441079	0.11872	0.529941	0.32535	0.0541644	0.0514604	0	2.36453
AhPIN8A	arahy.V3Y7Y0	0.34657	0.437568	0.405996	0.345264	0.150829	0.0651031	0	0.158945	0.251759	0.164161	0.275396	0.0236414	0	0.0320494	0.0285738	0.0680662	0.109982	0.0847603	0.0394972	0	0	0	0.135825
AhPIN8A-1	arahy.13W9YS	0	0	0	0.0481063	0.340892	0.0056438	0	0	0	0.0960659	0.573737	1.07744	1.01247	1.15656	0.281669	0.207703	0.500583	0.160207	0.456067	0.0114214	0.023147	0	0.270532
AhPIN8B	arahy.FS1I4N	0.282483	0.308278	0.579556	0.173192	0.228585	0.0371417	0	0.0772365	0.228372	0	0.172134	0.0813167	0.182254	0.0281342	0.0250832	0.0224803	0.128728	0.14519	0.0830744	0.033768	0.0416669	0	0.12994
AhPIN8B-1	arahy.LAPE95	0	0	0	0	0.951057	0	0	0	0	0.439714	0.89099	1.03746	0.570372	1.4968	0.191685	0.262902	0.100715	0.14193	0.724237	0.0826717	0.0164422	0	0.313953

## Sheet: 7-1
Supplemental Table 7 Raw data of qRT-PCR.
Sample Name	Target Name	CT	Sample Name	Target Name	CT	Ct Mean	delta CT (housekeeping)		Control mean	deltadelta CT (内参)	2^-deltadelta CT	MEAN	SD
ROOT	Y9MC4Z	22.8385	ROOT	tublin	18.4907	18.4631	4.37539	4.53228	4.53228	-0.156896	1.11489	1.00465	0.117366
ROOT	Y9MC4Z	22.97	ROOT	tublin	18.3811	18.4631	4.50682		4.53228	-0.0254606	1.0178
ROOT	Y9MC4Z	23.1778	ROOT	tublin	18.5177	18.4631	4.71464		4.53228	0.182357	0.881262
STEM	Y9MC4Z	32.967	STEM	tublin	16.9712	16.9641	16.0029		4.53228	11.4706	0.000352374	0.00039527	4.11427e-05
STEM	Y9MC4Z	32.665	STEM	tublin	16.9239	16.9641	15.701		4.53228	11.1687	0.0004344
STEM	Y9MC4Z	32.7875	STEM	tublin	16.9971	16.9641	15.8235		4.53228	11.2912	0.000399037
LEAF	Y9MC4Z	33.1479	LEAF	tublin	19.0862	19.0186	14.1294		4.53228	9.59707	0.0012912	0.00103797	0.000236784
LEAF	Y9MC4Z	33.7993	LEAF	tublin	18.9565	19.0186	14.7807		4.53228	10.2484	0.000822073
LEAF	Y9MC4Z	33.5157	LEAF	tublin	19.013	19.0186	14.4972		4.53228	9.96488	0.00100062
FLOWER	Y9MC4Z	33.5195	FLOWER	tublin	21.9301	21.8693	11.6502		4.53228	7.11791	0.00719941	0.00532156	0.00172851
FLOWER	Y9MC4Z	34.4425	FLOWER	tublin	21.8318	21.8693	12.5732		4.53228	8.04093	0.00379698
FLOWER	Y9MC4Z	34.0546	FLOWER	tublin	21.8458	21.8693	12.1853		4.53228	7.65304	0.00496829
AERPEG	Y9MC4Z	28.5025	AERPEG	tublin	16.8885	16.96	11.5425		4.53228	7.01026	0.00775713	0.00677569	0.000988576
AERPEG	Y9MC4Z	28.6947	AERPEG	tublin	16.9885	16.96	11.7347		4.53228	7.20241	0.00678983
AERPEG	Y9MC4Z	28.9269	AERPEG	tublin	17.0029	16.96	11.967		4.53228	7.43468	0.00578013
SUBPEG	Y9MC4Z	27.8867	SUBPEG	tublin	17.9451	17.9777	9.90901		4.53228	5.37672	0.0240683	0.02316	0.00192534
SUBPEG	Y9MC4Z	27.8633	SUBPEG	tublin	17.9368	17.9777	9.88552		4.53228	5.35324	0.0244633
SUBPEG	Y9MC4Z	28.087	SUBPEG	tublin	18.0512	17.9777	10.1093		4.53228	5.577	0.0209486
EXPPOD	Y9MC4Z	29.1574	EXPPOD	tublin	17.3039	17.3151	11.8424		4.53228	7.31008	0.00630154	0.00633215	0.000213243
EXPPOD	Y9MC4Z	29.0996	EXPPOD	tublin	17.2176	17.3151	11.7846		4.53228	7.2523	0.00655905
EXPPOD	Y9MC4Z	29.1959	EXPPOD	tublin	17.4237	17.3151	11.8808		4.53228	7.34852	0.00613587
PATTEE 2 POD	Y9MC4Z	30.2789	SMALL POD	tublin	17.7973	17.7572	12.5217		4.53228	7.98939	0.00393507	0.00404392	0.000447325
PATTEE 2 POD	Y9MC4Z	30.383	SMALL POD	tublin	17.6725	17.7572	12.6258		4.53228	8.09352	0.00366106
PATTEE 2 POD	Y9MC4Z	30.074	SMALL POD	tublin	17.8019	17.7572	12.3168		4.53228	7.78448	0.00453562
ROOT	B9QDDU	22.6827	ROOT	tublin	18.4907	18.4631	4.21958	4.32496	4.32496	-0.105378	1.07578	1.00152	0.0679489
ROOT	B9QDDU	22.8736	ROOT	tublin	18.3811	18.4631	4.41047		4.32496	0.0855115	0.94245
ROOT	B9QDDU	22.808	ROOT	tublin	18.5177	18.4631	4.34483		4.32496	0.0198663	0.986324
STEM	B9QDDU	31.3881	STEM	tublin	16.9712	16.9641	14.4241		4.32496	10.0991	0.000911721	0.000934429	5.6587e-05
STEM	B9QDDU	31.2565	STEM	tublin	16.9239	16.9641	14.2924		4.32496	9.96745	0.000998843
STEM	B9QDDU	31.4185	STEM	tublin	16.9971	16.9641	14.4545		4.32496	10.1295	0.000892724
LEAF	B9QDDU	31.0359	LEAF	tublin	19.0862	19.0186	12.0173		4.32496	7.69233	0.00483478	0.00366105	0.00105705
LEAF	B9QDDU	31.8321	LEAF	tublin	18.9565	19.0186	12.8135		4.32496	8.48855	0.00278415
LEAF	B9QDDU	31.5591	LEAF	tublin	19.013	19.0186	12.5405		4.32496	8.21551	0.00336421
FLOWER	B9QDDU	30.2394	FLOWER	tublin	21.9301	21.8693	8.37012		4.32496	4.04516	0.060574	0.0494119	0.00985047
FLOWER	B9QDDU	30.7699	FLOWER	tublin	21.8318	21.8693	8.90061		4.32496	4.57565	0.0419366
FLOWER	B9QDDU	30.6451	FLOWER	tublin	21.8458	21.8693	8.77582		4.32496	4.45086	0.0457253
AERPEG	B9QDDU	27.9886	AERPEG	tublin	16.8885	16.96	11.0286		4.32496	6.70365	0.00959401	0.00880216	0.00127223
AERPEG	B9QDDU	28.0062	AERPEG	tublin	16.9885	16.96	11.0462		4.32496	6.72123	0.00947783
AERPEG	B9QDDU	28.376	AERPEG	tublin	17.0029	16.96	11.416		4.32496	7.09106	0.00733465
SUBPEG	B9QDDU	27.4444	SUBPEG	tublin	17.9451	17.9777	9.46668		4.32496	5.14172	0.0283261	0.0252436	0.0028399
SUBPEG	B9QDDU	27.7617	SUBPEG	tublin	17.9368	17.9777	9.78399		4.32496	5.45903	0.0227336
SUBPEG	B9QDDU	27.6437	SUBPEG	tublin	18.0512	17.9777	9.666		4.32496	5.34104	0.024671
EXPPOD	B9QDDU	29.8694	EXPPOD	tublin	17.3039	17.3151	12.5544		4.32496	8.2294	0.003332	0.00391155	0.000502424
EXPPOD	B9QDDU	29.5428	EXPPOD	tublin	17.2176	17.3151	12.2278		4.32496	7.90281	0.00417847
EXPPOD	B9QDDU	29.5271	EXPPOD	tublin	17.4237	17.3151	12.2121		4.32496	7.88712	0.00422417
PATTEE 2 POD	B9QDDU	29.43	SMALL POD	tublin	17.7973	17.7572	11.6728		4.32496	7.34786	0.00613866	0.00536686	0.000678486
PATTEE 2 POD	B9QDDU	29.6982	SMALL POD	tublin	17.6725	17.7572	11.9409		4.32496	7.61599	0.00509752
PATTEE 2 POD	B9QDDU	29.7657	SMALL POD	tublin	17.8019	17.7572	12.0085		4.32496	7.68352	0.0048644
ROOT	KHTN7F	33.6824	ROOT	tublin	18.4907	18.4631	15.2193	15.1818	15.1818	0.0374374	0.974384	1.00176	0.0734934
ROOT	KHTN7F	33.5273	ROOT	tublin	18.3811	18.4631	15.0641		15.1818	-0.117708	1.08501
ROOT	KHTN7F	33.7252	ROOT	tublin	18.5177	18.4631	15.2621		15.1818	0.0802708	0.94588
STEM	KHTN7F	34.3027	STEM	tublin	16.9712	16.9641	17.3387		15.1818	2.15682	0.22425	0.194611	0.0326682
STEM	KHTN7F	34.7935	STEM	tublin	16.9239	16.9641	17.8295		15.1818	2.64762	0.159584
STEM	KHTN7F	34.4678	STEM	tublin	16.9971	16.9641	17.5038		15.1818	2.32193	0.2
LEAF	KHTN7F	35.4232	LEAF	tublin	19.0862	19.0186	16.4046		15.1818	1.22275	0.428466	0.35117	0.0691451
LEAF	KHTN7F	35.8006	LEAF	tublin	18.9565	19.0186	16.782		15.1818	1.60015	0.329843
LEAF	KHTN7F	35.9606	LEAF	tublin	19.013	19.0186	16.9421		15.1818	1.76023	0.295201
FLOWER	KHTN7F	34.2287	FLOWER	tublin	21.9301	21.8693	12.3594		15.1818	-2.82242	7.07349	5.7022	1.20877
FLOWER	KHTN7F	34.661	FLOWER	tublin	21.8318	21.8693	12.7917		15.1818	-2.39011	5.24197
FLOWER	KHTN7F	34.7907	FLOWER	tublin	21.8458	21.8693	12.9215		15.1818	-2.26037	4.79115
AERPEG	KHTN7F	34.1856	AERPEG	tublin	16.8885	16.96	17.2256		15.1818	2.04379	0.242526	0.239325	0.0311702
AERPEG	KHTN7F	34.0374	AERPEG	tublin	16.9885	16.96	17.0774		15.1818	1.89555	0.268772
AERPEG	KHTN7F	34.4164	AERPEG	tublin	17.0029	16.96	17.4564		15.1818	2.27454	0.206678
SUBPEG	KHTN7F	32.1238	SUBPEG	tublin	17.9451	17.9777	14.1461		15.1818	-1.03573	2.05016	2.22318	0.162802
SUBPEG	KHTN7F	31.9126	SUBPEG	tublin	17.9368	17.9777	13.9349		15.1818	-1.24692	2.37334
SUBPEG	KHTN7F	31.9922	SUBPEG	tublin	18.0512	17.9777	14.0145		15.1818	-1.16738	2.24604
Exppod	KHTN7F	32.4311	EXPPOD	tublin	17.3039	17.3151	15.116		15.1818	-0.0658143	1.04668	1.10597	0.139679
Exppod	KHTN7F	32.1572	EXPPOD	tublin	17.2176	17.3151	14.8421		15.1818	-0.339729	1.26552
Exppod	KHTN7F	32.4887	EXPPOD	tublin	17.4237	17.3151	15.1736		15.1818	-0.00823911	1.00573
PATTEE 2 POD	KHTN7F	33.7602	SMALL POD	tublin	17.7973	17.7572	16.0029		15.1818	0.821102	0.56601	0.565559	0.0100435
PATTEE 2 POD	KHTN7F	33.7877	SMALL POD	tublin	17.6725	17.7572	16.0305		15.1818	0.848667	0.555298
PATTEE 2 POD	KHTN7F	33.7365	SMALL POD	tublin	17.8019	17.7572	15.9793		15.1818	0.797439	0.57537
ROOT	HCQJ24	31.0807	ROOT	tublin	18.4907	18.4631	12.6175	12.5939	12.5939	0.0236848	0.983717	1.00689	0.145416
ROOT	HCQJ24	31.2505	ROOT	tublin	18.3811	18.4631	12.7874		12.5939	0.193548	0.874453
ROOT	HCQJ24	30.8398	ROOT	tublin	18.5177	18.4631	12.3766		12.5939	-0.217232	1.1625
STEM	HCQJ24	29.867	STEM	tublin	16.9712	16.9641	12.903		12.5939	0.309093	0.807149	0.952026	0.229203
STEM	HCQJ24	29.8221	STEM	tublin	16.9239	16.9641	12.8581		12.5939	0.264213	0.832653
STEM	HCQJ24	29.2755	STEM	tublin	16.9971	16.9641	12.3114		12.5939	-0.282471	1.21628
LEAF	HCQJ24	30.5172	LEAF	tublin	19.0862	19.0186	11.4986		12.5939	-1.09529	2.13656	2.43588	0.41312
LEAF	HCQJ24	30.4337	LEAF	tublin	18.9565	19.0186	11.4151		12.5939	-1.17879	2.26386
LEAF	HCQJ24	30.0728	LEAF	tublin	19.013	19.0186	11.0542		12.5939	-1.53964	2.90721
FLOWER	HCQJ24	27.9674	FLOWER	tublin	21.9301	21.8693	6.09816		12.5939	-6.49571	90.2407	94.8972	8.81115
FLOWER	HCQJ24	27.7481	FLOWER	tublin	21.8318	21.8693	5.8788		12.5939	-6.71507	105.06
FLOWER	HCQJ24	27.9811	FLOWER	tublin	21.8458	21.8693	6.1118		12.5939	-6.48206	89.3913
AERPEG	HCQJ24	29.8872	AERPEG	tublin	16.8885	16.96	12.9272		12.5939	0.333333	0.793701	0.93594	0.286129
AERPEG	HCQJ24	29.9712	AERPEG	tublin	16.9885	16.96	13.0112		12.5939	0.417339	0.748805
AERPEG	HCQJ24	29.2143	AERPEG	tublin	17.0029	16.96	12.2544		12.5939	-0.339497	1.26532
SUBPEG	HCQJ24	29.6112	SUBPEG	tublin	17.9451	17.9777	11.6335		12.5939	-0.960354	1.94579	2.2661	0.292148
SUBPEG	HCQJ24	29.3484	SUBPEG	tublin	17.9368	17.9777	11.3707		12.5939	-1.22317	2.33459
SUBPEG	HCQJ24	29.2394	SUBPEG	tublin	18.0512	17.9777	11.2616		12.5939	-1.33223	2.51791
EXPPOD	HCQJ24	30.2082	EXPPOD	tublin	17.3039	17.3151	12.8931		12.5939	0.299276	0.81266	0.746794	0.212989
EXPPOD	HCQJ24	30.0307	EXPPOD	tublin	17.2176	17.3151	12.7156		12.5939	0.121756	0.919069
EXPPOD	HCQJ24	30.8842	EXPPOD	tublin	17.4237	17.3151	13.5691		12.5939	0.975248	0.508652
PATTEE 2 POD	HCQJ24	30.551	SMALL POD	tublin	17.7973	17.7572	12.7938		12.5939	0.199923	0.870597	0.974644	0.0903372
PATTEE 2 POD	HCQJ24	30.3041	SMALL POD	tublin	17.6725	17.7572	12.5469		12.5939	-0.046985	1.0331
PATTEE 2 POD	HCQJ24	30.3222	SMALL POD	tublin	17.8019	17.7572	12.565		12.5939	-0.0288976	1.02023
ROOT	FCRD5F	29.1791	ROOT	tublin	18.4907	18.4631	10.716	10.7659	10.7659	-0.049907	1.0352	1.0162	0.218428
ROOT	FCRD5F	28.9368	ROOT	tublin	18.3811	18.4631	10.4737		10.7659	-0.292198	1.2245
ROOT	FCRD5F	29.5711	ROOT	tublin	18.5177	18.4631	11.108		10.7659	0.342105	0.78889
STEM	FCRD5F	28.6019	STEM	tublin	16.9712	16.9641	11.6379		10.7659	0.871958	0.546405	0.482969	0.0557272
STEM	FCRD5F	28.8484	STEM	tublin	16.9239	16.9641	11.8843		10.7659	1.1184	0.460606
STEM	FCRD5F	28.9082	STEM	tublin	16.9971	16.9641	11.9441		10.7659	1.17822	0.441898
LEAF	FCRD5F	30.1675	LEAF	tublin	19.0862	19.0186	11.1489		10.7659	0.383013	0.766834	0.67149	0.130497
LEAF	FCRD5F	30.2487	LEAF	tublin	18.9565	19.0186	11.2301		10.7659	0.464205	0.72487
LEAF	FCRD5F	30.7202	LEAF	tublin	19.013	19.0186	11.7017		10.7659	0.935763	0.522766
FLOWER	FCRD5F	31.5853	FLOWER	tublin	21.9301	21.8693	9.71605		10.7659	-1.04985	2.07031	1.98374	0.393993
FLOWER	FCRD5F	31.4165	FLOWER	tublin	21.8318	21.8693	9.54728		10.7659	-1.21862	2.32725
FLOWER	FCRD5F	31.9995	FLOWER	tublin	21.8458	21.8693	10.1302		10.7659	-0.63567	1.55366
AERPEG	FCRD5F	27.8636	AERPEG	tublin	16.8885	16.96	10.9037		10.7659	0.137774	0.90892	0.821938	0.145611
AERPEG	FCRD5F	28.3389	AERPEG	tublin	16.9885	16.96	11.3789		10.7659	0.613002	0.653835
AERPEG	FCRD5F	27.873	AERPEG	tublin	17.0029	16.96	10.913		10.7659	0.147107	0.90306
SUBPEG	FCRD5F	28.2992	SUBPEG	tublin	17.9451	17.9777	10.3215		10.7659	-0.444393	1.36074	1.26817	0.100763
SUBPEG	FCRD5F	28.5285	SUBPEG	tublin	17.9368	17.9777	10.5507		10.7659	-0.215173	1.16084
SUBPEG	FCRD5F	28.3842	SUBPEG	tublin	18.0512	17.9777	10.4065		10.7659	-0.359449	1.28294
Exppod	FCRD5F	27.7815	EXPPOD	tublin	17.3039	17.3151	10.4665		10.7659	-0.299445	1.23067	1.25699	0.0283219
Exppod	FCRD5F	27.7552	EXPPOD	tublin	17.2176	17.3151	10.4401		10.7659	-0.325783	1.25334
Exppod	FCRD5F	27.717	EXPPOD	tublin	17.4237	17.3151	10.4019		10.7659	-0.363969	1.28696
PATTEE 2 POD	FCRD5F	28.544	SMALL POD	tublin	17.7973	17.7572	10.7868		10.7659	0.020874	0.985635	1.13701	0.139654
PATTEE 2 POD	FCRD5F	28.3033	SMALL POD	tublin	17.6725	17.7572	10.5461		10.7659	-0.219801	1.16457
PATTEE 2 POD	FCRD5F	28.1887	SMALL POD	tublin	17.8019	17.7572	10.4315		10.7659	-0.334378	1.26083
ROOT	2QV4RS	22.0895	ROOT	tublin	18.4907	18.4631	3.62635	3.6986	3.6986	-0.0722561	1.05136	1.00065	0.0446418
ROOT	2QV4RS	22.2098	ROOT	tublin	18.3811	18.4631	3.74663		3.6986	0.0480213	0.967262
ROOT	2QV4RS	22.186	ROOT	tublin	18.5177	18.4631	3.72284		3.6986	0.0242348	0.983342
STEM	2QV4RS	19.7403	STEM	tublin	16.9712	16.9641	2.77628		3.6986	-0.922327	1.89517	1.91657	0.0335413
STEM	2QV4RS	19.7372	STEM	tublin	16.9239	16.9641	2.77312		3.6986	-0.925486	1.89932
STEM	2QV4RS	19.6953	STEM	tublin	16.9971	16.9641	2.73127		3.6986	-0.967339	1.95523
LEAF	2QV4RS	22.2896	LEAF	tublin	19.0862	19.0186	3.27102		3.6986	-0.427584	1.34498	1.35879	0.011979
LEAF	2QV4RS	22.2682	LEAF	tublin	18.9565	19.0186	3.24959		3.6986	-0.449013	1.36511
LEAF	2QV4RS	22.2669	LEAF	tublin	19.013	19.0186	3.24833		3.6986	-0.450272	1.3663
FLOWER	2QV4RS	25.4284	FLOWER	tublin	21.9301	21.8693	3.55914		3.6986	-0.139465	1.1015	1.1457	0.0451376
FLOWER	2QV4RS	25.3739	FLOWER	tublin	21.8318	21.8693	3.50466		3.6986	-0.193948	1.14389
FLOWER	2QV4RS	25.3148	FLOWER	tublin	21.8458	21.8693	3.44556		3.6986	-0.253042	1.19172
AERPEG	2QV4RS	22.2213	AERPEG	tublin	16.8885	16.96	5.26132		3.6986	1.56271	0.338514	0.344442	0.00666439
AERPEG	2QV4RS	22.2016	AERPEG	tublin	16.9885	16.96	5.24167		3.6986	1.54306	0.343156
AERPEG	2QV4RS	22.1663	AERPEG	tublin	17.0029	16.96	5.20637		3.6986	1.50776	0.351656
SUBPEG	2QV4RS	23.7	SUBPEG	tublin	17.9451	17.9777	5.72222		3.6986	2.02362	0.245941	0.258626	0.0318152
SUBPEG	2QV4RS	23.4384	SUBPEG	tublin	17.9368	17.9777	5.46066		3.6986	1.76206	0.294827
SUBPEG	2QV4RS	23.7649	SUBPEG	tublin	18.0512	17.9777	5.78719		3.6986	2.08859	0.235111
Exppod	2QV4RS	22.9631	EXPPOD	tublin	17.3039	17.3151	5.64803		3.6986	1.94943	0.258919	0.246719	0.0111715
Exppod	2QV4RS	23.0473	EXPPOD	tublin	17.2176	17.3151	5.73219		3.6986	2.03358	0.244248
Exppod	2QV4RS	23.0908	EXPPOD	tublin	17.4237	17.3151	5.77571		3.6986	2.07711	0.236989
PATTEE 2 POD	2QV4RS	22.967	SMALL POD	tublin	17.7973	17.7572	5.20974		3.6986	1.51114	0.350835	0.340008	0.0145858
PATTEE 2 POD	2QV4RS	22.9879	SMALL POD	tublin	17.6725	17.7572	5.23073		3.6986	1.53213	0.345766
PATTEE 2 POD	2QV4RS	23.0843	SMALL POD	tublin	17.8019	17.7572	5.32712		3.6986	1.62851	0.323421
ROOT	K2GLG1	28.738	ROOT	tublin	18.4907	18.4631	10.2749	10.5476	10.5476	-0.272737	1.2081	1.01268	0.195104
ROOT	K2GLG1	28.9935	ROOT	tublin	18.3811	18.4631	10.5303		10.5476	-0.0172838	1.01205
ROOT	K2GLG1	29.3008	ROOT	tublin	18.5177	18.4631	10.8376		10.5476	0.290021	0.81789
STEM	K2GLG1	26.3788	STEM	tublin	16.9712	16.9641	9.41473		10.5476	-1.13287	2.19294	2.35805	0.144206
STEM	K2GLG1	26.2134	STEM	tublin	16.9239	16.9641	9.24935		10.5476	-1.29825	2.45931
STEM	K2GLG1	26.2355	STEM	tublin	16.9971	16.9641	9.27146		10.5476	-1.27614	2.4219
LEAF	K2GLG1	28.0901	LEAF	tublin	19.0862	19.0186	9.07153		10.5476	-1.47607	2.7819	2.97384	0.508628
LEAF	K2GLG1	27.7382	LEAF	tublin	18.9565	19.0186	8.71957		10.5476	-1.82803	3.55051
LEAF	K2GLG1	28.1937	LEAF	tublin	19.013	19.0186	9.17514		10.5476	-1.37246	2.58911
FLOWER	K2GLG1	29.6675	FLOWER	tublin	21.9301	21.8693	7.79825		10.5476	-2.74935	6.72414	6.92298	2.74023
FLOWER	K2GLG1	30.3167	FLOWER	tublin	21.8318	21.8693	8.44744		10.5476	-2.10017	4.28758
FLOWER	K2GLG1	29.1304	FLOWER	tublin	21.8458	21.8693	7.26113		10.5476	-3.28647	9.75721
AERPEG	K2GLG1	27.2386	AERPEG	tublin	16.8885	16.96	10.2786		10.5476	-0.268977	1.20495	0.973327	0.200721
AERPEG	K2GLG1	27.7414	AERPEG	tublin	16.9885	16.96	10.7814		10.5476	0.233824	0.850378
AERPEG	K2GLG1	27.7174	AERPEG	tublin	17.0029	16.96	10.7574		10.5476	0.209811	0.864651
SUBPEG	K2GLG1	25.334	SUBPEG	tublin	17.9451	17.9777	7.35631		10.5476	-3.19129	9.13431	8.69123	0.401535
SUBPEG	K2GLG1	25.4633	SUBPEG	tublin	17.9368	17.9777	7.48558		10.5476	-3.06202	8.3514
SUBPEG	K2GLG1	25.423	SUBPEG	tublin	18.0512	17.9777	7.44528		10.5476	-3.10232	8.58797
Exppod	K2GLG1	27.3176	EXPPOD	tublin	17.3039	17.3151	10.0026		10.5476	-0.545035	1.45906	1.51085	0.0561082
Exppod	K2GLG1	27.2748	EXPPOD	tublin	17.2176	17.3151	9.95972		10.5476	-0.587878	1.50303
Exppod	K2GLG1	27.2115	EXPPOD	tublin	17.4237	17.3151	9.89642		10.5476	-0.651181	1.57045
PATTEE 2 POD	K2GLG1	28.482	SMALL POD	tublin	17.7973	17.7572	10.7248		10.5476	0.17717	0.884436	1.0571	0.195778
PATTEE 2 POD	K2GLG1	28.2804	SMALL POD	tublin	17.6725	17.7572	10.5232		10.5476	-0.0243988	1.01706
PATTEE 2 POD	K2GLG1	27.9602	SMALL POD	tublin	17.8019	17.7572	10.203		10.5476	-0.344603	1.2698
ROOT	953E9B	27.4955	ROOT	tublin	18.4907	18.4631	9.03232	9.20048	9.20048	-0.168162	1.12363	1.00375	0.107591
ROOT	953E9B	27.7909	ROOT	tublin	18.3811	18.4631	9.32775		9.20048	0.127267	0.915564
ROOT	953E9B	27.7045	ROOT	tublin	18.5177	18.4631	9.24137		9.20048	0.0408948	0.972052
STEM	953E9B	24.2435	STEM	tublin	16.9712	16.9641	7.27946		9.20048	-1.92102	3.7869	3.5132	0.259229
STEM	953E9B	24.4546	STEM	tublin	16.9239	16.9641	7.49058		9.20048	-1.7099	3.27138
STEM	953E9B	24.3649	STEM	tublin	16.9971	16.9641	7.40084		9.20048	-1.79964	3.48134
LEAF	953E9B	26.3712	LEAF	tublin	19.0862	19.0186	7.35257		9.20048	-1.8479	3.59977	3.50712	0.162991
LEAF	953E9B	26.37	LEAF	tublin	18.9565	19.0186	7.35141		9.20048	-1.84906	3.60267
LEAF	953E9B	26.4883	LEAF	tublin	19.013	19.0186	7.46977		9.20048	-1.73071	3.31892
FLOWER	953E9B	29.557	FLOWER	tublin	21.9301	21.8693	7.68778		9.20048	-1.5127	2.85344	2.47797	0.372597
FLOWER	953E9B	29.764	FLOWER	tublin	21.8318	21.8693	7.89471		9.20048	-1.30577	2.47215
FLOWER	953E9B	29.9937	FLOWER	tublin	21.8458	21.8693	8.12439		9.20048	-1.07609	2.10831
AERPEG	953E9B	26.0617	AERPEG	tublin	16.8885	16.96	9.10173		9.20048	-0.098746	1.07084	1.03861	0.0547056
AERPEG	953E9B	26.0635	AERPEG	tublin	16.9885	16.96	9.10348		9.20048	-0.096995	1.06954
AERPEG	953E9B	26.1963	AERPEG	tublin	17.0029	16.96	9.23634		9.20048	0.0358651	0.975447
SUBPEG	953E9B	23.7438	SUBPEG	tublin	17.9451	17.9777	5.76602		9.20048	-3.43445	10.8112	12.411	2.53201
SUBPEG	953E9B	23.2399	SUBPEG	tublin	17.9368	17.9777	5.26217		9.20048	-3.93831	15.3303
SUBPEG	953E9B	23.7068	SUBPEG	tublin	18.0512	17.9777	5.72908		9.20048	-3.4714	11.0916
EXPPOD	953E9B	25.7902	EXPPOD	tublin	17.3039	17.3151	8.47514		9.20048	-0.725338	1.65329	1.67439	0.0388409
EXPPOD	953E9B	25.7925	EXPPOD	tublin	17.2176	17.3151	8.47743		9.20048	-0.723051	1.65067
EXPPOD	953E9B	25.7338	EXPPOD	tublin	17.4237	17.3151	8.41873		9.20048	-0.78175	1.71921
PATTEE 2 POD	953E9B	26.5094	SMALL POD	tublin	17.7973	17.7572	8.75216		9.20048	-0.448322	1.36445	1.3549	0.0178833
PATTEE 2 POD	953E9B	26.5078	SMALL POD	tublin	17.6725	17.7572	8.75055		9.20048	-0.449931	1.36598
PATTEE 2 POD	953E9B	26.5416	SMALL POD	tublin	17.8019	17.7572	8.78443		9.20048	-0.416047	1.33427
ROOT	L76SLB	22.2734	ROOT	tublin	18.4907	18.4631	3.81028	3.77451	3.77451	0.0357787	0.975505	1.00128	0.0627347
ROOT	L76SLB	22.1363	ROOT	tublin	18.3811	18.4631	3.67312		3.77451	-0.101383	1.0728
ROOT	L76SLB	22.3032	ROOT	tublin	18.5177	18.4631	3.84011		3.77451	0.0656039	0.955545
STEM	L76SLB	20.4145	STEM	tublin	16.9712	16.9641	3.45042		3.77451	-0.324083	1.25187	1.26059	0.0129406
STEM	L76SLB	20.3876	STEM	tublin	16.9239	16.9641	3.42349		3.77451	-0.35102	1.27546
STEM	L76SLB	20.4115	STEM	tublin	16.9971	16.9641	3.44745		3.77451	-0.327058	1.25445
LEAF	L76SLB	27.3694	LEAF	tublin	19.0862	19.0186	8.3508		3.77451	4.5763	0.0419177	0.0428012	0.00206552
LEAF	L76SLB	27.2618	LEAF	tublin	18.9565	19.0186	8.24327		3.77451	4.46876	0.0451615
LEAF	L76SLB	27.3899	LEAF	tublin	19.013	19.0186	8.37137		3.77451	4.59686	0.0413244
FLOWER	L76SLB	28.5082	FLOWER	tublin	21.9301	21.8693	6.63895		3.77451	2.86445	0.137314	0.142229	0.00436173
FLOWER	L76SLB	28.4233	FLOWER	tublin	21.8318	21.8693	6.55403		3.77451	2.77953	0.14564
FLOWER	L76SLB	28.4423	FLOWER	tublin	21.8458	21.8693	6.57305		3.77451	2.79854	0.143733
AERPEG	L76SLB	21.0138	AERPEG	tublin	16.8885	16.96	4.05384		3.77451	0.279334	0.823971	0.764861	0.100832
AERPEG	L76SLB	21.017	AERPEG	tublin	16.9885	16.96	4.05699		3.77451	0.282479	0.822177
AERPEG	L76SLB	21.3594	AERPEG	tublin	17.0029	16.96	4.39947		3.77451	0.624964	0.648436
SUBPEG	L76SLB	22.7658	SUBPEG	tublin	17.9451	17.9777	4.7881		3.77451	1.0136	0.495309	0.486784	0.0234522
SUBPEG	L76SLB	22.7385	SUBPEG	tublin	17.9368	17.9777	4.76078		3.77451	0.98627	0.504781
SUBPEG	L76SLB	22.8717	SUBPEG	tublin	18.0512	17.9777	4.89398		3.77451	1.11947	0.460262
EXPPOD	L76SLB	22.1379	EXPPOD	tublin	17.3039	17.3151	4.82286		3.77451	1.04835	0.483521	0.461347	0.028033
EXPPOD	L76SLB	22.1767	EXPPOD	tublin	17.2176	17.3151	4.86168		3.77451	1.08717	0.470683
EXPPOD	L76SLB	22.3077	EXPPOD	tublin	17.4237	17.3151	4.99264		3.77451	1.21814	0.429837
PATTEE 2 POD	L76SLB	23.0883	SMALL POD	tublin	17.7973	17.7572	5.3311		3.77451	1.55659	0.339953	0.355713	0.0169955
PATTEE 2 POD	L76SLB	23.0321	SMALL POD	tublin	17.6725	17.7572	5.27487		3.77451	1.50036	0.353465
PATTEE 2 POD	L76SLB	22.9517	SMALL POD	tublin	17.8019	17.7572	5.19448		3.77451	1.41997	0.37372
ROOT	72M57I	22.8929	ROOT	tublin	18.4907	18.4631	4.42979	4.40566	4.40566	0.0241381	0.983408	1.0001	0.0170611
ROOT	72M57I	22.8697	ROOT	tublin	18.3811	18.4631	4.40656		4.40566	0.000900904	0.999376
ROOT	72M57I	22.8438	ROOT	tublin	18.5177	18.4631	4.38062		4.40566	-0.025039	1.01751
STEM	72M57I	21	STEM	tublin	16.9712	16.9641	4.03595		4.40566	-0.369703	1.29209	1.30455	0.0192787
STEM	72M57I	20.9618	STEM	tublin	16.9239	16.9641	3.99775		4.40566	-0.407903	1.32676
STEM	72M57I	20.997	STEM	tublin	16.9971	16.9641	4.03292		4.40566	-0.372739	1.29481
LEAF	72M57I	27.5133	LEAF	tublin	19.0862	19.0186	8.49471		4.40566	4.08906	0.0587585	0.0557635	0.00260466
LEAF	72M57I	27.6344	LEAF	tublin	18.9565	19.0186	8.61582		4.40566	4.21016	0.0540275
LEAF	72M57I	27.6217	LEAF	tublin	19.013	19.0186	8.60313		4.40566	4.19748	0.0545046
FLOWER	72M57I	28.7828	FLOWER	tublin	21.9301	21.8693	6.91357		4.40566	2.50792	0.175809	0.187309	0.0120921
FLOWER	72M57I	28.5974	FLOWER	tublin	21.8318	21.8693	6.72818		4.40566	2.32253	0.199917
FLOWER	72M57I	28.7	FLOWER	tublin	21.8458	21.8693	6.83074		4.40566	2.42508	0.186199
AERPEG	72M57I	21.6149	AERPEG	tublin	16.8885	16.96	4.65496		4.40566	0.249308	0.8413	0.790552	0.0445564
AERPEG	72M57I	21.738	AERPEG	tublin	16.9885	16.96	4.77803		4.40566	0.372376	0.772509
AERPEG	72M57I	21.7657	AERPEG	tublin	17.0029	16.96	4.80568		4.40566	0.400023	0.757846
SUBPEG	72M57I	23.3298	SUBPEG	tublin	17.9451	17.9777	5.35205		4.40566	0.946391	0.518929	0.537803	0.020392
SUBPEG	72M57I	23.2857	SUBPEG	tublin	17.9368	17.9777	5.30792		4.40566	0.902264	0.535046
SUBPEG	72M57I	23.2214	SUBPEG	tublin	18.0512	17.9777	5.24362		4.40566	0.837964	0.559433
Exppod	72M57I	22.8777	EXPPOD	tublin	17.3039	17.3151	5.56259		4.40566	1.15693	0.448465	0.462867	0.0141467
Exppod	72M57I	22.7894	EXPPOD	tublin	17.2176	17.3151	5.47437		4.40566	1.06872	0.476743
Exppod	72M57I	22.8304	EXPPOD	tublin	17.4237	17.3151	5.51535		4.40566	1.10969	0.463393
PATTEE 2 POD	72M57I	23.445	SMALL POD	tublin	17.7973	17.7572	5.6878		4.40566	1.28214	0.411185	0.400682	0.011991
PATTEE 2 POD	72M57I	23.4731	SMALL POD	tublin	17.6725	17.7572	5.71593		4.40566	1.31028	0.403244
PATTEE 2 POD	72M57I	23.5302	SMALL POD	tublin	17.8019	17.7572	5.77295		4.40566	1.3673	0.387617
ROOT	V3Y7Y0	26.2426	ROOT	tublin	18.4907	18.4631	7.77943	7.78818	7.78818	-0.008756	1.00609	1.00149	0.0667794
ROOT	V3Y7Y0	26.1593	ROOT	tublin	18.3811	18.4631	7.69617		7.78818	-0.0920137	1.06586
ROOT	V3Y7Y0	26.3521	ROOT	tublin	18.5177	18.4631	7.88895		7.78818	0.10077	0.932535
STEM	V3Y7Y0	24.7754	STEM	tublin	16.9712	16.9641	7.81134		7.78818	0.0231597	0.984075	0.972602	0.00993814
STEM	V3Y7Y0	24.8012	STEM	tublin	16.9239	16.9641	7.83712		7.78818	0.0489394	0.966647
STEM	V3Y7Y0	24.8005	STEM	tublin	16.9971	16.9641	7.83647		7.78818	0.0482852	0.967085
LEAF	V3Y7Y0	27.4635	LEAF	tublin	19.0862	19.0186	8.44495		7.78818	0.656766	0.634299	0.752252	0.104036
LEAF	V3Y7Y0	27.1441	LEAF	tublin	18.9565	19.0186	8.1255		7.78818	0.337321	0.79151
LEAF	V3Y7Y0	27.0739	LEAF	tublin	19.013	19.0186	8.05535		7.78818	0.267171	0.830948
FLOWER	V3Y7Y0	28.8651	FLOWER	tublin	21.9301	21.8693	6.99586		7.78818	-0.792319	1.73186	2.02063	0.301094
FLOWER	V3Y7Y0	28.6594	FLOWER	tublin	21.8318	21.8693	6.79011		7.78818	-0.998076	1.99733
FLOWER	V3Y7Y0	28.4354	FLOWER	tublin	21.8458	21.8693	6.56619		7.78818	-1.222	2.33269
AERPEG	V3Y7Y0	25.8059	AERPEG	tublin	16.8885	16.96	8.84589		7.78818	1.05771	0.480394	0.460592	0.0346672
AERPEG	V3Y7Y0	25.8046	AERPEG	tublin	16.9885	16.96	8.84462		7.78818	1.05643	0.480819
AERPEG	V3Y7Y0	25.9978	AERPEG	tublin	17.0029	16.96	9.03779		7.78818	1.24961	0.420563
SUBPEG	V3Y7Y0	26.8011	SUBPEG	tublin	17.9451	17.9777	8.82337		7.78818	1.03518	0.487954	0.457038	0.0285091
SUBPEG	V3Y7Y0	26.9135	SUBPEG	tublin	17.9368	17.9777	8.93579		7.78818	1.14761	0.451373
SUBPEG	V3Y7Y0	26.9775	SUBPEG	tublin	18.0512	17.9777	8.99979		7.78818	1.21161	0.431786
EXPPOD	V3Y7Y0	27.0785	EXPPOD	tublin	17.3039	17.3151	9.76343		7.78818	1.97524	0.254327	0.255635	0.0188868
EXPPOD	V3Y7Y0	27.1776	EXPPOD	tublin	17.2176	17.3151	9.86257		7.78818	2.07439	0.237436
EXPPOD	V3Y7Y0	26.965	EXPPOD	tublin	17.4237	17.3151	9.64993		7.78818	1.86175	0.275142
PATTEE 2 POD	V3Y7Y0	27.6234	SMALL POD	tublin	17.7973	17.7572	9.86623		7.78818	2.07805	0.236835	0.236593	0.00418066
PATTEE 2 POD	V3Y7Y0	27.6514	SMALL POD	tublin	17.6725	17.7572	9.89414		7.78818	2.10596	0.232297
PATTEE 2 POD	V3Y7Y0	27.6004	SMALL POD	tublin	17.8019	17.7572	9.84319		7.78818	2.05501	0.240648
ROOT	FS1I4N	25.771	ROOT	tublin	18.4907	18.4631	7.30784	7.34241	7.34241	-0.0345739	1.02425	1.00049	0.0379461
ROOT	FS1I4N	25.7763	ROOT	tublin	18.3811	18.4631	7.31316		7.34241	-0.0292505	1.02048
ROOT	FS1I4N	25.8694	ROOT	tublin	18.5177	18.4631	7.40624		7.34241	0.0638243	0.956725
STEM	FS1I4N	24.3399	STEM	tublin	16.9712	16.9641	7.37583		7.34241	0.0334193	0.977102	0.976626	0.0280102
STEM	FS1I4N	24.3829	STEM	tublin	16.9239	16.9641	7.41887		7.34241	0.0764605	0.948382
STEM	FS1I4N	24.3002	STEM	tublin	16.9971	16.9641	7.33609		7.34241	-0.00632795	1.0044
LEAF	FS1I4N	26.7479	LEAF	tublin	19.0862	19.0186	7.72932		7.34241	0.386902	0.76477	0.709859	0.0837368
LEAF	FS1I4N	27.0659	LEAF	tublin	18.9565	19.0186	8.04732		7.34241	0.704911	0.61348
LEAF	FS1I4N	26.7735	LEAF	tublin	19.013	19.0186	7.7549		7.34241	0.412486	0.751328
FLOWER	FS1I4N	28.4705	FLOWER	tublin	21.9301	21.8693	6.60128		7.34241	-0.741137	1.67149	1.55503	0.149366
FLOWER	FS1I4N	28.7401	FLOWER	tublin	21.8318	21.8693	6.87083		7.34241	-0.471579	1.38663
FLOWER	FS1I4N	28.5273	FLOWER	tublin	21.8458	21.8693	6.65808		7.34241	-0.684338	1.60696
AERPEG	FS1I4N	25.4924	AERPEG	tublin	16.8885	16.96	8.53247		7.34241	1.19006	0.438285	0.467006	0.0617844
AERPEG	FS1I4N	25.1969	AERPEG	tublin	16.9885	16.96	8.23694		7.34241	0.89453	0.537922
AERPEG	FS1I4N	25.5375	AERPEG	tublin	17.0029	16.96	8.57753		7.34241	1.23511	0.424809
SUBPEG	FS1I4N	26.2929	SUBPEG	tublin	17.9451	17.9777	8.31515		7.34241	0.972737	0.509538	0.448538	0.0650202
SUBPEG	FS1I4N	26.4532	SUBPEG	tublin	17.9368	17.9777	8.47548		7.34241	1.13307	0.455944
SUBPEG	FS1I4N	26.7156	SUBPEG	tublin	18.0512	17.9777	8.73784		7.34241	1.39543	0.380132
EXPPOD	FS1I4N	26.6987	EXPPOD	tublin	17.3039	17.3151	9.3836		7.34241	2.04119	0.242963	0.243425	0.00896814
EXPPOD	FS1I4N	26.7486	EXPPOD	tublin	17.2176	17.3151	9.43355		7.34241	2.09113	0.234696
EXPPOD	FS1I4N	26.6425	EXPPOD	tublin	17.4237	17.3151	9.3274		7.34241	1.98499	0.252615
PATTEE 2 POD	FS1I4N	27.7611	SMALL POD	tublin	17.7973	17.7572	10.0039		7.34241	2.6615	0.158055	0.187887	0.0263166
PATTEE 2 POD	FS1I4N	27.3663	SMALL POD	tublin	17.6725	17.7572	9.60905		7.34241	2.26664	0.207813
PATTEE 2 POD	FS1I4N	27.4376	SMALL POD	tublin	17.8019	17.7572	9.68036		7.34241	2.33794	0.197792
ROOT	66N4V9	23.923	ROOT	tublin	18.4907	18.4631	5.45987	5.47049	5.47049	-0.0106125	1.00738	1.0001	0.0170738
ROOT	66N4V9	23.916	ROOT	tublin	18.3811	18.4631	5.45282		5.47049	-0.0176659	1.01232
ROOT	66N4V9	23.9619	ROOT	tublin	18.5177	18.4631	5.49876		5.47049	0.0282784	0.98059
STEM	66N4V9	24.1814	STEM	tublin	16.9712	16.9641	7.21735		5.47049	1.74687	0.297948	0.296497	0.0050189
STEM	66N4V9	24.2159	STEM	tublin	16.9239	16.9641	7.25183		5.47049	1.78134	0.290913
STEM	66N4V9	24.1685	STEM	tublin	16.9971	16.9641	7.20442		5.47049	1.73393	0.300631
LEAF	66N4V9	29.2112	LEAF	tublin	19.0862	19.0186	10.1927		5.47049	4.72218	0.0378864	0.0395621	0.00404177
LEAF	66N4V9	28.9898	LEAF	tublin	18.9565	19.0186	9.9712		5.47049	4.50072	0.0441722
LEAF	66N4V9	29.26	LEAF	tublin	19.013	19.0186	10.2414		5.47049	4.77092	0.0366277
FLOWER	66N4V9	28.7549	FLOWER	tublin	21.9301	21.8693	6.88559		5.47049	1.41511	0.374982	0.357146	0.0325336
FLOWER	66N4V9	28.9854	FLOWER	tublin	21.8318	21.8693	7.11617		5.47049	1.64568	0.319595
FLOWER	66N4V9	28.7476	FLOWER	tublin	21.8458	21.8693	6.87838		5.47049	1.40789	0.376862
AERPEG	66N4V9	23.1482	AERPEG	tublin	16.8885	16.96	6.18823		5.47049	0.717747	0.608046	0.606378	0.00726154
AERPEG	66N4V9	23.1712	AERPEG	tublin	16.9885	16.96	6.21124		5.47049	0.740751	0.598428
AERPEG	66N4V9	23.1373	AERPEG	tublin	17.0029	16.96	6.17733		5.47049	0.706841	0.61266
SUBPEG	66N4V9	21.8153	SUBPEG	tublin	17.9451	17.9777	3.83757		5.47049	-1.63291	3.10138	3.00323	0.0872556
SUBPEG	66N4V9	21.8759	SUBPEG	tublin	17.9368	17.9777	3.89815		5.47049	-1.57234	2.97386
SUBPEG	66N4V9	21.8951	SUBPEG	tublin	18.0512	17.9777	3.91739		5.47049	-1.55309	2.93445
Exppod	66N4V9	21.4538	EXPPOD	tublin	17.3039	17.3151	4.13875		5.47049	-1.33173	2.51705	2.39492	0.119805
Exppod	66N4V9	21.598	EXPPOD	tublin	17.2176	17.3151	4.28298		5.47049	-1.1875	2.27758
Exppod	66N4V9	21.5285	EXPPOD	tublin	17.4237	17.3151	4.21339		5.47049	-1.25709	2.39013
PATTEE 2 POD	66N4V9	22.5564	SMALL POD	tublin	17.7973	17.7572	4.79916		5.47049	-0.671321	1.59253	1.65312	0.0994397
PATTEE 2 POD	66N4V9	22.4057	SMALL POD	tublin	17.6725	17.7572	4.64846		5.47049	-0.82202	1.76788
PATTEE 2 POD	66N4V9	22.5506	SMALL POD	tublin	17.8019	17.7572	4.79337		5.47049	-0.677115	1.59894
ROOT	E6QCJN	23.2684	ROOT	tublin	18.4907	18.4631	4.8053	4.79503	4.79503	0.010273	0.992905	1.0008	0.049038
ROOT	E6QCJN	23.3228	ROOT	tublin	18.3811	18.4631	4.85967		4.79503	0.0646439	0.956181
ROOT	E6QCJN	23.1832	ROOT	tublin	18.5177	18.4631	4.72011		4.79503	-0.0749168	1.0533
STEM	E6QCJN	23.3555	STEM	tublin	16.9712	16.9641	6.39147		4.79503	1.59645	0.330691	0.309327	0.0238959
STEM	E6QCJN	23.5776	STEM	tublin	16.9239	16.9641	6.61349		4.79503	1.81847	0.283522
STEM	E6QCJN	23.4313	STEM	tublin	16.9971	16.9641	6.46726		4.79503	1.67223	0.313768
LEAF	E6QCJN	29.9453	LEAF	tublin	19.0862	19.0186	10.9267		4.79503	6.13165	0.0142623	0.0162693	0.0018106
LEAF	E6QCJN	29.6272	LEAF	tublin	18.9565	19.0186	10.6086		4.79503	5.8136	0.01778
LEAF	E6QCJN	29.712	LEAF	tublin	19.013	19.0186	10.6934		4.79503	5.89834	0.0167657
FLOWER	E6QCJN	29.1688	FLOWER	tublin	21.9301	21.8693	7.29953		4.79503	2.5045	0.176226	0.181582	0.0152839
FLOWER	E6QCJN	29.2233	FLOWER	tublin	21.8318	21.8693	7.354		4.79503	2.55897	0.169697
FLOWER	E6QCJN	28.9947	FLOWER	tublin	21.8458	21.8693	7.12547		4.79503	2.33044	0.198823
AERPEG	E6QCJN	22.4746	AERPEG	tublin	16.8885	16.96	5.51467		4.79503	0.719641	0.607249	0.593954	0.0177322
AERPEG	E6QCJN	22.5563	AERPEG	tublin	16.9885	16.96	5.59636		4.79503	0.801329	0.57382
AERPEG	E6QCJN	22.4901	AERPEG	tublin	17.0029	16.96	5.53009		4.79503	0.735064	0.600792
SUBPEG	E6QCJN	20.8182	SUBPEG	tublin	17.9451	17.9777	2.84044		4.79503	-1.95459	3.87605	3.83395	0.0575509
SUBPEG	E6QCJN	20.8251	SUBPEG	tublin	17.9368	17.9777	2.84739		4.79503	-1.94764	3.85743
SUBPEG	E6QCJN	20.8588	SUBPEG	tublin	18.0512	17.9777	2.88109		4.79503	-1.91394	3.76837
Exppod	E6QCJN	20.5628	EXPPOD	tublin	17.3039	17.3151	3.24772		4.79503	-1.5473	2.9227	3.01782	0.147848
Exppod	E6QCJN	20.4374	EXPPOD	tublin	17.2176	17.3151	3.12231		4.79503	-1.67272	3.18815
Exppod	E6QCJN	20.553	EXPPOD	tublin	17.4237	17.3151	3.23794		4.79503	-1.55709	2.94259
PATTEE 2 POD	E6QCJN	21.6253	SMALL POD	tublin	17.7973	17.7572	3.86804		4.79503	-0.926985	1.9013	1.9746	0.0661923
PATTEE 2 POD	E6QCJN	21.5308	SMALL POD	tublin	17.6725	17.7572	3.77355		4.79503	-1.02148	2.03
PATTEE 2 POD	E6QCJN	21.5577	SMALL POD	tublin	17.8019	17.7572	3.80044		4.79503	-0.994586	1.99251
ROOT	13W9YS	28.3542	ROOT	tublin	18.4907	18.4631	9.89108	9.97693	9.97693	-0.0858502	1.06131	1.00139	0.0643855
ROOT	13W9YS	28.4264	ROOT	tublin	18.3811	18.4631	9.96322		9.97693	-0.013708	1.00955
ROOT	13W9YS	28.5396	ROOT	tublin	18.5177	18.4631	10.0765		9.97693	0.0995582	0.933319
STEM	13W9YS	29.5368	STEM	tublin	16.9712	16.9641	12.5727		9.97693	2.5958	0.165419	0.156028	0.00898608
STEM	13W9YS	29.7021	STEM	tublin	16.9239	16.9641	12.738		9.97693	2.76111	0.147511
STEM	13W9YS	29.6292	STEM	tublin	16.9971	16.9641	12.6651		9.97693	2.68821	0.155155
LEAF	13W9YS	31.9369	LEAF	tublin	19.0862	19.0186	12.9183		9.97693	2.94136	0.130185	0.140693	0.019003
LEAF	13W9YS	31.9471	LEAF	tublin	18.9565	19.0186	12.9285		9.97693	2.9516	0.129265
LEAF	13W9YS	31.6158	LEAF	tublin	19.013	19.0186	12.5973		9.97693	2.62034	0.16263
FLOWER	13W9YS	30.6702	FLOWER	tublin	21.9301	21.8693	8.80096		9.97693	-1.17597	2.25945	2.69859	0.415582
FLOWER	13W9YS	30.3865	FLOWER	tublin	21.8318	21.8693	8.51719		9.97693	-1.45974	2.75059
FLOWER	13W9YS	30.2206	FLOWER	tublin	21.8458	21.8693	8.35132		9.97693	-1.62561	3.08572
AERPEG	13W9YS	23.1235	AERPEG	tublin	16.8885	16.96	6.16348		9.97693	-3.81344	14.0592	13.5036	1.07963
AERPEG	13W9YS	23.3211	AERPEG	tublin	16.9885	16.96	6.36113		9.97693	-3.6158	12.2593
AERPEG	13W9YS	23.1099	AERPEG	tublin	17.0029	16.96	6.1499		9.97693	-3.82703	14.1922
SUBPEG	13W9YS	22.5432	SUBPEG	tublin	17.9451	17.9777	4.56548		9.97693	-5.41145	42.5607	36.774	5.64766
SUBPEG	13W9YS	22.7654	SUBPEG	tublin	17.9368	17.9777	4.7877		9.97693	-5.18923	36.4849
SUBPEG	13W9YS	22.9877	SUBPEG	tublin	18.0512	17.9777	5.00992		9.97693	-4.96701	31.2765
EXPPOD	13W9YS	21.7654	EXPPOD	tublin	17.3039	17.3151	4.45037		9.97693	-5.52656	46.0957	54.1964	8.32114
EXPPOD	13W9YS	21.3211	EXPPOD	tublin	17.2176	17.3151	4.00604		9.97693	-5.97089	62.7217
EXPPOD	13W9YS	21.5432	EXPPOD	tublin	17.4237	17.3151	4.22815		9.97693	-5.74878	53.7719
PATTEE 2 POD	13W9YS	23.1235	SMALL POD	tublin	17.7973	17.7572	5.36625		9.97693	-4.61068	24.4317	21.589	2.5813
PATTEE 2 POD	13W9YS	23.4568	SMALL POD	tublin	17.6725	17.7572	5.69958		9.97693	-4.27735	19.3915
PATTEE 2 POD	13W9YS	23.3457	SMALL POD	tublin	17.8019	17.7572	5.58847		9.97693	-4.38846	20.9439
ROOT	LAPE95	29.9572	ROOT	tublin	18.4907	18.4631	11.4941	11.2863	11.2863	0.207821	0.865844	1.00569	0.129123
ROOT	LAPE95	29.5854	ROOT	tublin	18.3811	18.4631	11.1223		11.2863	-0.164001	1.12039
ROOT	LAPE95	29.7056	ROOT	tublin	18.5177	18.4631	11.2424		11.2863	-0.0438194	1.03084
STEM	LAPE95	30.2582	STEM	tublin	16.9712	16.9641	13.2941		11.2863	2.00786	0.248641	0.19794	0.044291
STEM	LAPE95	30.7372	STEM	tublin	16.9239	16.9641	13.7731		11.2863	2.48683	0.178397
STEM	LAPE95	30.8343	STEM	tublin	16.9971	16.9641	13.8702		11.2863	2.58397	0.166781
LEAF	LAPE95	30.368	LEAF	tublin	19.0862	19.0186	11.3494		11.2863	0.0631181	0.957193	1.03051	0.069312
LEAF	LAPE95	30.2491	LEAF	tublin	18.9565	19.0186	11.2306		11.2863	-0.0556975	1.03936
LEAF	LAPE95	30.1739	LEAF	tublin	19.013	19.0186	11.1554		11.2863	-0.130886	1.09497
FLOWER	LAPE95	31.9868	FLOWER	tublin	21.9301	21.8693	10.1175		11.2863	-1.16873	2.24813	2.72797	0.683932
FLOWER	LAPE95	31.8777	FLOWER	tublin	21.8318	21.8693	10.0085		11.2863	-1.27779	2.42467
FLOWER	LAPE95	31.3436	FLOWER	tublin	21.8458	21.8693	9.47433		11.2863	-1.81192	3.5111
AERPEG	LAPE95	21.7262	AERPEG	tublin	16.8885	16.96	4.76627		11.2863	-6.51999	91.7724	91.595	8.34598
AERPEG	LAPE95	21.6045	AERPEG	tublin	16.9885	16.96	4.64455		11.2863	-6.6417	99.8508
AERPEG	LAPE95	21.8684	AERPEG	tublin	17.0029	16.96	4.90841		11.2863	-6.37785	83.1617
SUBPEG	LAPE95	22.471	SUBPEG	tublin	17.9451	17.9777	4.49322		11.2863	-6.79303	110.893	112.845	1.86878
SUBPEG	LAPE95	22.4435	SUBPEG	tublin	17.9368	17.9777	4.46576		11.2863	-6.82049	113.025
SUBPEG	LAPE95	22.4233	SUBPEG	tublin	18.0512	17.9777	4.44556		11.2863	-6.84069	114.618
EXPPOD	LAPE95	22.5658	EXPPOD	tublin	17.3039	17.3151	5.25069		11.2863	-6.03557	65.5974	65.4961	1.25078
EXPPOD	LAPE95	22.5419	EXPPOD	tublin	17.2176	17.3151	5.22679		11.2863	-6.05946	66.6931
EXPPOD	LAPE95	22.5969	EXPPOD	tublin	17.4237	17.3151	5.28181		11.2863	-6.00445	64.1977
PATTEE 2 POD	LAPE95	23.2418	SMALL POD	tublin	17.7973	17.7572	5.48456		11.2863	-5.8017	55.7808	55.8983	3.96561
PATTEE 2 POD	LAPE95	23.3432	SMALL POD	tublin	17.6725	17.7572	5.58601		11.2863	-5.70024	51.9928
PATTEE 2 POD	LAPE95	23.1385	SMALL POD	tublin	17.8019	17.7572	5.38125		11.2863	-5.905	59.9214
ROOT	6J7SPU	27.3037	ROOT	tublin	18.4907	18.4631	8.84054	8.91015	8.91015	-0.06961	1.04943	1.0006	0.0428811
ROOT	6J7SPU	27.4186	ROOT	tublin	18.3811	18.4631	8.95546		8.91015	0.0453173	0.969077
ROOT	6J7SPU	27.3976	ROOT	tublin	18.5177	18.4631	8.93444		8.91015	0.0242926	0.983303
STEM	6J7SPU	25.3477	STEM	tublin	16.9712	16.9641	8.38363		8.91015	-0.526517	1.44045	1.39611	0.0963181
STEM	6J7SPU	25.5118	STEM	tublin	16.9239	16.9641	8.5477		8.91015	-0.362447	1.2856
STEM	6J7SPU	25.326	STEM	tublin	16.9971	16.9641	8.36194		8.91015	-0.54821	1.46227
LEAF	6J7SPU	31.1531	LEAF	tublin	19.0862	19.0186	12.1345		8.91015	3.22434	0.106999	0.110588	0.003133
LEAF	6J7SPU	31.0872	LEAF	tublin	18.9565	19.0186	12.0687		8.91015	3.15851	0.111994
LEAF	6J7SPU	31.0772	LEAF	tublin	19.013	19.0186	12.0587		8.91015	3.14851	0.112773
FLOWER	6J7SPU	30.4578	FLOWER	tublin	21.9301	21.8693	8.58857		8.91015	-0.321572	1.24969	1.25234	0.073823
FLOWER	6J7SPU	30.5408	FLOWER	tublin	21.8318	21.8693	8.67151		8.91015	-0.238637	1.17988
FLOWER	6J7SPU	30.3707	FLOWER	tublin	21.8458	21.8693	8.50149		8.91015	-0.40866	1.32745
AERPEG	6J7SPU	25.117	AERPEG	tublin	16.8885	16.96	8.15702		8.91015	-0.753127	1.68544	1.72733	0.0843692
AERPEG	6J7SPU	25.0027	AERPEG	tublin	16.9885	16.96	8.04269		8.91015	-0.867458	1.82445
AERPEG	6J7SPU	25.1285	AERPEG	tublin	17.0029	16.96	8.16849		8.91015	-0.74166	1.6721
SUBPEG	6J7SPU	25.5966	SUBPEG	tublin	17.9451	17.9777	7.61884		8.91015	-1.2913	2.44749	2.51837	0.0631299
SUBPEG	6J7SPU	25.5436	SUBPEG	tublin	17.9368	17.9777	7.56585		8.91015	-1.34429	2.53906
SUBPEG	6J7SPU	25.5269	SUBPEG	tublin	18.0512	17.9777	7.54918		8.91015	-1.36096	2.56856
Exppod	6J7SPU	24.3259	EXPPOD	tublin	17.3039	17.3151	7.01084		8.91015	-1.89931	3.73034	3.71159	0.118048
Exppod	6J7SPU	24.292	EXPPOD	tublin	17.2176	17.3151	6.9769		8.91015	-1.93325	3.81913
Exppod	6J7SPU	24.3831	EXPPOD	tublin	17.4237	17.3151	7.06806		8.91015	-1.84209	3.58528
PATTEE 2 POD	6J7SPU	24.4421	SMALL POD	tublin	17.7973	17.7572	6.68492		8.91015	-2.22522	4.67583	4.44618	0.200105
PATTEE 2 POD	6J7SPU	24.5452	SMALL POD	tublin	17.6725	17.7572	6.78799		8.91015	-2.12216	4.35345
PATTEE 2 POD	6J7SPU	24.5599	SMALL POD	tublin	17.8019	17.7572	6.80271		8.91015	-2.10744	4.30926
ROOT	R5YX1M	22.6152	ROOT	tublin	18.4907	18.4631	4.15205	4.16167	4.16167	-0.00962639	1.00669	1.00008	0.0149918
ROOT	R5YX1M	22.6497	ROOT	tublin	18.3811	18.4631	4.18654		4.16167	0.0248642	0.982913
ROOT	R5YX1M	22.6096	ROOT	tublin	18.5177	18.4631	4.14643		4.16167	-0.0152378	1.01062
STEM	R5YX1M	21.7805	STEM	tublin	16.9712	16.9641	4.81647		4.16167	0.654795	0.635166	0.635142	0.0173957
STEM	R5YX1M	21.8207	STEM	tublin	16.9239	16.9641	4.85661		4.16167	0.694942	0.617734
STEM	R5YX1M	21.7416	STEM	tublin	16.9971	16.9641	4.77757		4.16167	0.615894	0.652525
LEAF	R5YX1M	24.4052	LEAF	tublin	19.0862	19.0186	5.38663		4.16167	1.22496	0.427809	0.435007	0.00652522
LEAF	R5YX1M	24.3629	LEAF	tublin	18.9565	19.0186	5.34434		4.16167	1.18267	0.440535
LEAF	R5YX1M	24.3756	LEAF	tublin	19.013	19.0186	5.35704		4.16167	1.19536	0.436676
FLOWER	R5YX1M	27.1821	FLOWER	tublin	21.9301	21.8693	5.31286		4.16167	1.15118	0.450255	0.427516	0.0219646
FLOWER	R5YX1M	27.2624	FLOWER	tublin	21.8318	21.8693	5.39318		4.16167	1.23151	0.425873
FLOWER	R5YX1M	27.3299	FLOWER	tublin	21.8458	21.8693	5.46063		4.16167	1.29896	0.406418
AERPEG	R5YX1M	22.9484	AERPEG	tublin	16.8885	16.96	5.98848		4.16167	1.8268	0.281889	0.291211	0.0100692
AERPEG	R5YX1M	22.9082	AERPEG	tublin	16.9885	16.96	5.94826		4.16167	1.78659	0.289856
AERPEG	R5YX1M	22.8496	AERPEG	tublin	17.0029	16.96	5.88958		4.16167	1.72791	0.30189
SUBPEG	R5YX1M	23.6565	SUBPEG	tublin	17.9451	17.9777	5.67878		4.16167	1.5171	0.349387	0.351322	0.00314571
SUBPEG	R5YX1M	23.6555	SUBPEG	tublin	17.9368	17.9777	5.67778		4.16167	1.51611	0.349628
SUBPEG	R5YX1M	23.6337	SUBPEG	tublin	18.0512	17.9777	5.65598		4.16167	1.4943	0.354952
Exppod	R5YX1M	24.4112	EXPPOD	tublin	17.3039	17.3151	7.0961		4.16167	2.93443	0.130813	0.129197	0.0051997
Exppod	R5YX1M	24.3829	EXPPOD	tublin	17.2176	17.3151	7.06787		4.16167	2.9062	0.133397
Exppod	R5YX1M	24.4955	EXPPOD	tublin	17.4237	17.3151	7.18048		4.16167	3.0188	0.123381
PATTEE 2 POD	R5YX1M	25.0147	SMALL POD	tublin	17.7973	17.7572	7.25747		4.16167	3.0958	0.116969	0.115962	0.0010703
PATTEE 2 POD	R5YX1M	25.0412	SMALL POD	tublin	17.6725	17.7572	7.284		4.16167	3.12232	0.114838
PATTEE 2 POD	R5YX1M	25.0257	SMALL POD	tublin	17.8019	17.7572	7.26848		4.16167	3.10681	0.11608
ROOT	LRNE2N	23.7342	ROOT	tublin	18.4907	18.4631	5.27106	5.29762	5.29762	-0.0265509	1.01857	1.00015	0.0211458
ROOT	LRNE2N	23.7942	ROOT	tublin	18.3811	18.4631	5.33109		5.29762	0.0334791	0.977061
ROOT	LRNE2N	23.7538	ROOT	tublin	18.5177	18.4631	5.29069		5.29762	-0.00692813	1.00481
STEM	LRNE2N	19.3424	STEM	tublin	16.9712	16.9641	2.37834		5.29762	-2.91927	7.56464	7.50058	0.100899
STEM	LRNE2N	19.3772	STEM	tublin	16.9239	16.9641	2.41316		5.29762	-2.88446	7.38427
STEM	LRNE2N	19.3447	STEM	tublin	16.9971	16.9641	2.3806		5.29762	-2.91702	7.55282
LEAF	LRNE2N	25.7065	LEAF	tublin	19.0862	19.0186	6.68791		5.29762	1.3903	0.381486	0.394653	0.0121703
LEAF	LRNE2N	25.649	LEAF	tublin	18.9565	19.0186	6.63046		5.29762	1.33285	0.396985
LEAF	LRNE2N	25.6185	LEAF	tublin	19.013	19.0186	6.59988		5.29762	1.30226	0.405489
FLOWER	LRNE2N	26.1728	FLOWER	tublin	21.9301	21.8693	4.30353		5.29762	-0.994089	1.99182	2.09212	0.0878445
FLOWER	LRNE2N	26.0766	FLOWER	tublin	21.8318	21.8693	4.20735		5.29762	-1.09026	2.12913
FLOWER	LRNE2N	26.0589	FLOWER	tublin	21.8458	21.8693	4.18966		5.29762	-1.10795	2.1554
AERPEG	LRNE2N	19.4509	AERPEG	tublin	16.8885	16.96	2.49095		5.29762	-2.80666	6.99663	6.99139	0.165385
AERPEG	LRNE2N	19.4188	AERPEG	tublin	16.9885	16.96	2.45885		5.29762	-2.83877	7.15409
AERPEG	LRNE2N	19.4871	AERPEG	tublin	17.0029	16.96	2.52711		5.29762	-2.7705	6.82345
SUBPEG	LRNE2N	22.5356	SUBPEG	tublin	17.9451	17.9777	4.55786		5.29762	-0.739758	1.6699	1.66534	0.00869727
SUBPEG	LRNE2N	22.5348	SUBPEG	tublin	17.9368	17.9777	4.55707		5.29762	-0.740544	1.67081
SUBPEG	LRNE2N	22.5482	SUBPEG	tublin	18.0512	17.9777	4.57052		5.29762	-0.727099	1.65531
Exppod	LRNE2N	22.715	EXPPOD	tublin	17.3039	17.3151	5.39989		5.29762	0.102272	0.931565	0.91858	0.0340778
Exppod	LRNE2N	22.6954	EXPPOD	tublin	17.2176	17.3151	5.38037		5.29762	0.0827503	0.944256
Exppod	LRNE2N	22.7972	EXPPOD	tublin	17.4237	17.3151	5.48217		5.29762	0.184559	0.879918
PATTEE 2 POD	LRNE2N	22.976	SMALL POD	tublin	17.7973	17.7572	5.21876		5.29762	-0.0788568	1.05618	1.05665	0.0059844
PATTEE 2 POD	LRNE2N	22.9832	SMALL POD	tublin	17.6725	17.7572	5.22597		5.29762	-0.071647	1.05092
PATTEE 2 POD	LRNE2N	22.9669	SMALL POD	tublin	17.8019	17.7572	5.20967		5.29762	-0.0879472	1.06286
ROOT	VMI9EH	20.7544	ROOT	tublin	18.4907	18.4631	2.29126	2.4963	2.4963	-0.205039	1.15272	1.00624	0.138054
ROOT	VMI9EH	21.1463	ROOT	tublin	18.3811	18.4631	2.68314		2.4963	0.186836	0.878531
ROOT	VMI9EH	20.9776	ROOT	tublin	18.5177	18.4631	2.51451		2.4963	0.0182031	0.987462
STEM	VMI9EH	20.907	STEM	tublin	16.9712	16.9641	3.94295		2.4963	1.44664	0.366874	0.408619	0.0363151
STEM	VMI9EH	20.6682	STEM	tublin	16.9239	16.9641	3.7041		2.4963	1.2078	0.432929
STEM	VMI9EH	20.6913	STEM	tublin	16.9971	16.9641	3.7272		2.4963	1.23089	0.426054
LEAF	VMI9EH	22.7743	LEAF	tublin	19.0862	19.0186	3.75568		2.4963	1.25937	0.417726	0.499149	0.112662
LEAF	VMI9EH	22.6605	LEAF	tublin	18.9565	19.0186	3.64192		2.4963	1.14562	0.451996
LEAF	VMI9EH	22.1867	LEAF	tublin	19.013	19.0186	3.1681		2.4963	0.671792	0.627726
FLOWER	VMI9EH	22.9962	FLOWER	tublin	21.9301	21.8693	1.12691		2.4963	-1.36939	2.58362	2.38273	0.428334
FLOWER	VMI9EH	23.4465	FLOWER	tublin	21.8318	21.8693	1.57725		2.4963	-0.919052	1.89087
FLOWER	VMI9EH	22.9467	FLOWER	tublin	21.8458	21.8693	1.07747		2.4963	-1.41883	2.67369
AERPEG	VMI9EH	21.5129	AERPEG	tublin	16.8885	16.96	4.55295		2.4963	2.05665	0.240374	0.249742	0.00849484
AERPEG	VMI9EH	21.4453	AERPEG	tublin	16.9885	16.96	4.48535		2.4963	1.98904	0.251906
AERPEG	VMI9EH	21.4167	AERPEG	tublin	17.0029	16.96	4.45677		2.4963	1.96047	0.256945
SUBPEG	VMI9EH	20.8368	SUBPEG	tublin	17.9451	17.9777	2.85907		2.4963	0.362769	0.77767	0.723347	0.0690372
SUBPEG	VMI9EH	20.8954	SUBPEG	tublin	17.9368	17.9777	2.91768		2.4963	0.421377	0.746712
SUBPEG	VMI9EH	21.1052	SUBPEG	tublin	18.0512	17.9777	3.12746		2.4963	0.631154	0.64566
EXPPOD	VMI9EH	21.8266	EXPPOD	tublin	17.3039	17.3151	4.51156		2.4963	2.01525	0.247371	0.270791	0.0320415
EXPPOD	VMI9EH	21.5136	EXPPOD	tublin	17.2176	17.3151	4.19855		2.4963	1.70225	0.307306
EXPPOD	VMI9EH	21.7676	EXPPOD	tublin	17.4237	17.3151	4.45256		2.4963	1.95625	0.257697
PATTEE 2 POD	VMI9EH	21.2996	SMALL POD	tublin	17.7973	17.7572	3.54234		2.4963	1.04604	0.484296	0.522329	0.0557045
PATTEE 2 POD	VMI9EH	21.0239	SMALL POD	tublin	17.6725	17.7572	3.26667		2.4963	0.770365	0.586269
PATTEE 2 POD	VMI9EH	21.2639	SMALL POD	tublin	17.8019	17.7572	3.50666		2.4963	1.01036	0.496422
ROOT	LHW87W	22.5735	ROOT	tublin	18.4907	18.4631	4.11036	4.02942	4.02942	0.0809364	0.945444	1.00106	0.0565099
ROOT	LHW87W	22.4106	ROOT	tublin	18.3811	18.4631	3.94751		4.02942	-0.0819168	1.05842
ROOT	LHW87W	22.4935	ROOT	tublin	18.5177	18.4631	4.0304		4.02942	0.000980377	0.999321
STEM	LHW87W	20.8895	STEM	tublin	16.9712	16.9641	3.92541		4.02942	-0.104013	1.07476	1.32549	0.263768
STEM	LHW87W	20.3149	STEM	tublin	16.9239	16.9641	3.35081		4.02942	-0.678614	1.6006
STEM	LHW87W	20.6138	STEM	tublin	16.9971	16.9641	3.64969		4.02942	-0.37973	1.3011
LEAF	LHW87W	27.2565	LEAF	tublin	19.0862	19.0186	8.23795		4.02942	4.20853	0.0540887	0.0535115	0.000910796
LEAF	LHW87W	27.2593	LEAF	tublin	18.9565	19.0186	8.24074		4.02942	4.21132	0.0539843
LEAF	LHW87W	27.3006	LEAF	tublin	19.013	19.0186	8.28202		4.02942	4.2526	0.0524615
FLOWER	LHW87W	28.5015	FLOWER	tublin	21.9301	21.8693	6.63219		4.02942	2.60277	0.164622	0.156234	0.0366127
FLOWER	LHW87W	28.3105	FLOWER	tublin	21.8318	21.8693	6.44119		4.02942	2.41177	0.187925
FLOWER	LHW87W	29.0046	FLOWER	tublin	21.8458	21.8693	7.1353		4.02942	3.10587	0.116155
AERPEG	LHW87W	23.7022	AERPEG	tublin	16.8885	16.96	6.74222		4.02942	2.71279	0.152534	0.178942	0.0343037
AERPEG	LHW87W	23.5751	AERPEG	tublin	16.9885	16.96	6.61515		4.02942	2.58572	0.166579
AERPEG	LHW87W	23.1889	AERPEG	tublin	17.0029	16.96	6.22892		4.02942	2.19949	0.217714
SUBPEG	LHW87W	22.0852	SUBPEG	tublin	17.9451	17.9777	4.10749		4.02942	0.0780659	0.947327	1.2614	0.314566
SUBPEG	LHW87W	21.3505	SUBPEG	tublin	17.9368	17.9777	3.37274		4.02942	-0.656685	1.57646
SUBPEG	LHW87W	21.6733	SUBPEG	tublin	18.0512	17.9777	3.69552		4.02942	-0.333904	1.26042
EXPPOD	LHW87W	21.4524	EXPPOD	tublin	17.3039	17.3151	4.13733		4.02942	0.107907	0.927933	0.838614	0.163644
EXPPOD	LHW87W	21.9665	EXPPOD	tublin	17.2176	17.3151	4.65147		4.02942	0.62205	0.649747
EXPPOD	LHW87W	21.4366	EXPPOD	tublin	17.4237	17.3151	4.12151		4.02942	0.0920893	0.938163
PATTEE 2 POD	LHW87W	22.0528	SMALL POD	tublin	17.7973	17.7572	4.29555		4.02942	0.26613	0.831547	0.721639	0.177331
PATTEE 2 POD	LHW87W	22.0795	SMALL POD	tublin	17.6725	17.7572	4.32224		4.02942	0.292817	0.816306
PATTEE 2 POD	LHW87W	22.7382	SMALL POD	tublin	17.8019	17.7572	4.98101		4.02942	0.951583	0.517065
ROOT	H8PRE0	18.4467	ROOT	tublin	18.4907	18.4631	-0.0164153	-0.0681184	-0.0681184	0.0517031	0.964797	1.00112	0.0585694
ROOT	H8PRE0	18.4392	ROOT	tublin	18.3811	18.4631	-0.0239855		-0.0681184	0.0441329	0.969873
ROOT	H8PRE0	18.2992	ROOT	tublin	18.5177	18.4631	-0.163954		-0.0681184	-0.095836	1.06868
STEM	H8PRE0	18.9951	STEM	tublin	16.9712	16.9641	2.03106		-0.0681184	2.09918	0.233391	0.219695	0.0140313
STEM	H8PRE0	19.0781	STEM	tublin	16.9239	16.9641	2.11406		-0.0681184	2.18218	0.220343
STEM	H8PRE0	19.1798	STEM	tublin	16.9971	16.9641	2.21572		-0.0681184	2.28384	0.205351
LEAF	H8PRE0	20.5063	LEAF	tublin	19.0862	19.0186	1.48771		-0.0681184	1.55583	0.340132	0.270628	0.0625748
LEAF	H8PRE0	21.1429	LEAF	tublin	18.9565	19.0186	2.12437		-0.0681184	2.19248	0.218774
LEAF	H8PRE0	20.9334	LEAF	tublin	19.013	19.0186	1.91481		-0.0681184	1.98293	0.252976
FLOWER	H8PRE0	21.1852	FLOWER	tublin	21.9301	21.8693	-0.684059		-0.0681184	-0.615941	1.53256	1.65425	0.341408
FLOWER	H8PRE0	21.3257	FLOWER	tublin	21.8318	21.8693	-0.543581		-0.0681184	-0.475463	1.39036
FLOWER	H8PRE0	20.7727	FLOWER	tublin	21.8458	21.8693	-1.09657		-0.0681184	-1.02845	2.03983
AERPEG	H8PRE0	28.6441	AERPEG	tublin	16.8885	16.96	11.6841		-0.0681184	11.7522	0.000289886	0.000313711	2.55377e-05
AERPEG	H8PRE0	28.4112	AERPEG	tublin	16.9885	16.96	11.4512		-0.0681184	11.5193	0.000340672
AERPEG	H8PRE0	28.5446	AERPEG	tublin	17.0029	16.96	11.5846		-0.0681184	11.6528	0.000310576
SUBPEG	H8PRE0	18.2174	SUBPEG	tublin	17.9451	17.9777	0.239694		-0.0681184	0.307812	0.807866	0.807758	0.0633843
SUBPEG	H8PRE0	18.3356	SUBPEG	tublin	17.9368	17.9777	0.357887		-0.0681184	0.426005	0.74432
SUBPEG	H8PRE0	18.1087	SUBPEG	tublin	18.0512	17.9777	0.13099		-0.0681184	0.199109	0.871089
EXPPOD	H8PRE0	20.8071	EXPPOD	tublin	17.3039	17.3151	3.49208		-0.0681184	3.5602	0.0847758	0.0634172	0.0193316
EXPPOD	H8PRE0	21.6545	EXPPOD	tublin	17.2176	17.3151	4.33942		-0.0681184	4.40753	0.0471194
EXPPOD	H8PRE0	21.3459	EXPPOD	tublin	17.4237	17.3151	4.03085		-0.0681184	4.09897	0.0583564
PATTEE 2 POD	H8PRE0	19.1648	SMALL POD	tublin	17.7973	17.7572	1.4076		-0.0681184	1.47572	0.359555	0.405021	0.095333
PATTEE 2 POD	H8PRE0	18.6476	SMALL POD	tublin	17.6725	17.7572	0.890425		-0.0681184	0.958544	0.514576
PATTEE 2 POD	H8PRE0	19.2415	SMALL POD	tublin	17.8019	17.7572	1.48432		-0.0681184	1.55244	0.340933

## Sheet: 8-1
Supplemental Table 8 Protein interaction analysis of AhPINs proteins.
queryIndex	queryItem	stringId	identity	bitscore	preferredName	annotation
1	AhPIN2A	3702.Q9LU77	69.8	711.8	PIN2	Auxin efflux carrier component 2; Acts as a component of the auxin efflux carrier. Seems to be involved in the root-specific auxin transport, and mediates the root gravitropism. Its particular localization suggest a role in the translocation of auxin towards the elongation zone.
2	AhPIN2A-1	3702.Q9LU77	45.5	464.2	PIN2	Auxin efflux carrier component 2; Acts as a component of the auxin efflux carrier. Seems to be involved in the root-specific auxin transport, and mediates the root gravitropism. Its particular localization suggest a role in the translocation of auxin towards the elongation zone.
3	AhPIN3A	3702.Q9S7Z8	68.1	742.7	PIN3	Auxin efflux carrier component 3; Acts as a component of the auxin efflux carrier. Seems to be involved in the lateral auxin transport system and mediates tropic growth. Coordinated polar localization of PIN3 is directly regulated by the vesicle trafficking process.
4	AhPIN5A	3702.Q9FFD0	65.2	459.1	PIN5	Auxin efflux carrier component 5; Auxin transporter regulating intracellular auxin homeostasis and metabolism. Mediates the auxin transport from the cytosol into the lumen of the endoplasmic reticulum. May also act as an auxin efflux carrier when located to the cell membrane. PIN5 and PIN8 may have an antagonistic/compensatory activity. Involved in unfolded protein response (UPR) activation. Invo…
5	AhPIN8A-1	3702.Q9LFP6	53.3	337.4	PIN8	Auxin efflux carrier component 8; Component of the intracellular auxin-transport pathway in the male gametophyte. Involved in the regulation of auxin homeostasis in pollen. Involved in the efflux of auxin from the endoplasmic reticulum into the cytoplasm. PIN5 and PIN8 may have an antagonistic/compensatory activity. Involved in the control of vein patterning. Redundantly with PIN6, inhibits the v…
6	AhPIN1A	3702.Q9C6B8	76.8	740.7	PIN1	Auxin efflux carrier component 1; Acts as a component of the auxin efflux carrier. Seems to be involved in the basipetal auxin transport. Mediates the formation of auxin gradient which is required to ensure correct organogenesis. Coordinated polar localization of PIN1 is directly regulated by the vesicle trafficking process and apical-basal PIN1 polarity also depends on the phosphorylation of con…
7	AhPIN8A	3702.Q9LFP6	55.8	354.8	PIN8	Auxin efflux carrier component 8; Component of the intracellular auxin-transport pathway in the male gametophyte. Involved in the regulation of auxin homeostasis in pollen. Involved in the efflux of auxin from the endoplasmic reticulum into the cytoplasm. PIN5 and PIN8 may have an antagonistic/compensatory activity. Involved in the control of vein patterning. Redundantly with PIN6, inhibits the v…
8	AhPIN1A-1	3702.Q8RWZ6	58.3	644.8	PIN4	Auxin efflux carrier component 4; Acts as a component of the auxin efflux carrier. Plays a role in generating a sink for auxin into columella cells. Maintains the endogenous auxin gradient, which is essential for correct root patterning. Involved in EXO70A3-regulated gravitropic responses in columella cells and in root system architecture (RSA).
9	AhPIN2B	3702.Q9LU77	58.4	577.4	PIN2	Auxin efflux carrier component 2; Acts as a component of the auxin efflux carrier. Seems to be involved in the root-specific auxin transport, and mediates the root gravitropism. Its particular localization suggest a role in the translocation of auxin towards the elongation zone.
10	AhPIN2B-1	3702.Q9LU77	45	453.8	PIN2	Auxin efflux carrier component 2; Acts as a component of the auxin efflux carrier. Seems to be involved in the root-specific auxin transport, and mediates the root gravitropism. Its particular localization suggest a role in the translocation of auxin towards the elongation zone.
11	AhPIN3B	3702.Q8RWZ6	66.7	716.1	PIN4	Auxin efflux carrier component 4; Acts as a component of the auxin efflux carrier. Plays a role in generating a sink for auxin into columella cells. Maintains the endogenous auxin gradient, which is essential for correct root patterning. Involved in EXO70A3-regulated gravitropic responses in columella cells and in root system architecture (RSA).
12	AhPIN5B	3702.Q9FFD0	64.4	460.3	PIN5	Auxin efflux carrier component 5; Auxin transporter regulating intracellular auxin homeostasis and metabolism. Mediates the auxin transport from the cytosol into the lumen of the endoplasmic reticulum. May also act as an auxin efflux carrier when located to the cell membrane. PIN5 and PIN8 may have an antagonistic/compensatory activity. Involved in unfolded protein response (UPR) activation. Invo…
13	AhPIN8B-1	3702.Q9LFP6	53.1	317.8	PIN8	Auxin efflux carrier component 8; Component of the intracellular auxin-transport pathway in the male gametophyte. Involved in the regulation of auxin homeostasis in pollen. Involved in the efflux of auxin from the endoplasmic reticulum into the cytoplasm. PIN5 and PIN8 may have an antagonistic/compensatory activity. Involved in the control of vein patterning. Redundantly with PIN6, inhibits the v…
14	AhPIN1B	3702.Q9C6B8	75.1	714.5	PIN1	Auxin efflux carrier component 1; Acts as a component of the auxin efflux carrier. Seems to be involved in the basipetal auxin transport. Mediates the formation of auxin gradient which is required to ensure correct organogenesis. Coordinated polar localization of PIN1 is directly regulated by the vesicle trafficking process and apical-basal PIN1 polarity also depends on the phosphorylation of con…
15	AhPIN8B	3702.Q9LFP6	55.5	352.1	PIN8	Auxin efflux carrier component 8; Component of the intracellular auxin-transport pathway in the male gametophyte. Involved in the regulation of auxin homeostasis in pollen. Involved in the efflux of auxin from the endoplasmic reticulum into the cytoplasm. PIN5 and PIN8 may have an antagonistic/compensatory activity. Involved in the control of vein patterning. Redundantly with PIN6, inhibits the v…
16	AhPIN1B-1	3702.Q940Y5	60.4	647.5	PIN7	Auxin efflux carrier component 7; Acts as a component of the auxin efflux carrier. Mediates the initial auxin gradient which contributes to the establishment of the apical-basal axis in early embryogenesis.

## Sheet: 9-1
Supplemental Table 9 The homologous peanut proteins within the network and FPKM values in the RNA-seq data.
Gene name	Gene ID	Homologous gene of Arachis hypogaea	Leaf	MainLeaf	LatLeaf	VegSht	RepSht	Root	Nod	Flwr	Pistil	Stamen	AerPeg	SubPeg	36_ExpPod_A_cn	39_GynStlk_B_cn	PodPt3	PerPt5	47_SdPt5_B_cn	PerPt6	SdPt6	SdPt7	SdPt8	SdPt10
ABCB19	AT3G28860	arahy.6J7SPU	1.18884	2.08347	1.33991	46.4768	59.1836	3.91351	0.99723	3.6853	2.53925	44.1341	12.7071	27.3255	20.5776	1.16214	9.27446	4.23446	13.1396	2.05529	16.6832	11.2192	3.92152	1.15055
TAA1	AT1G70560	arahy.H8IU2A	0	0.0130408	0.0693078	0.191168	0.164791	0.0525711	0	0	0.0257997	0	0.254525	0.360236	0	0.0700614	0.145557	0.013276	0.480851	0	0.0953226	0.0127998	0.0130835	0
PP2AA1/RCN1	AT1G25490	arahy.H8PRE0	9.26312	10.2696	9.13907	21.305	20.3334	16.2045	10.0658	6.67904	7.90224	17.1509	17.45	20.2626	21.5712	17.0531	18.2798	15.5419	21.8345	15.2673	17.171	15.0727	13.1534	14.5637
ABCB4	AT2G47000	arahy.L9FQE2	0.565257	0.733431	0.412708	1.3769	4.3939	22.13	8.16714	14.6814	7.23628	6.16313	2.76999	4.56503	7.54571	6.88458	9.84943	12.1751	3.85404	9.43184	4.32704	2.2091	2.2495	7.49979
PID	AT2G34650	arahy.LHW87W	2.25746	1.52231	1.7053	22.6972	14.2579	4.39395	1.00896	11.8313	5.78839	39.5407	19.5254	32.2395	20.1167	9.22298	16.8463	13.2396	2.15795	16.4778	5.40643	9.68519	4.34276	1.41528
LAX3	AT1G77690	arahy.LRNE2N	4.42122	6.43826	5.4114	13.2676	12.5401	1.90518	0.0610156	116.899	37.2333	5.11173	25.088	33.1297	5.44109	3.58076	5.6693	7.18418	4.77861	5.15639	4.32728	1.28349	0.418448	0.298276
ABCB1	AT2G36910	arahy.P2ZBX8	1.86592	2.26507	2.03705	9.76408	13.9548	8.51258	0.621735	1.82476	1.25583	3.6495	8.96981	9.04053	4.7456	5.38878	5.44116	5.1644	6.82778	3.59472	4.03047	2.86035	1.67562	0.449183
AUX1	AT2G38120	arahy.R5YX1M	0.0911662	0.69461	0.288078	2.90419	1.79176	4.4174	2.76103	20.5257	0.31286	2.03263	2.01616	3.75591	1.4948	3.41293	0.517977	0.98883	2.41237	1.07033	1.38945	0.67023	0.491789	1.71911
D6PK	AT5G55910	arahy.VMI9EH	12.3936	12.865	11.6362	22.6852	27.6005	24.5624	21.8627	52.3764	17.8657	21.0523	19.4655	20.4317	25.7918	19.6449	17.79	13.9403	24.0616	13.581	26.143	18.1016	15.5631	9.66339
TIR1	AT3G62980	arahy.X5FAHR	19.1619	15.3286	16.3401	21.9073	19.3525	10.3978	9.82413	9.3333	7.48752	9.82357	13.6526	10.4241	15.0476	13.8621	15.9175	12.6091	16.5094	8.61113	12.5263	8.58133	4.55218	9.64488

## Sheet: 10-1
Supplemental Table 10 Significant Go term of Proteins in the Interaction Network.
Term: cellular_component
#term ID	term description	observed gene count	background gene count	strength	false discovery rate	matching proteins in your network (IDs)	matching proteins in your network (labels)
GO:0005886	Plasma membrane	15	2915	0.92	2.81e-10	3702.O64682,3702.O80725,3702.Q38845,3702.Q8RWZ6,3702.Q940Y5,3702.Q96247,3702.Q9C6B8,3702.Q9CA25,3702.Q9FFD0,3702.Q9FG74,3702.Q9LFP6,3702.Q9LJX0,3702.Q9LU77,3702.Q9S7Z8,3702.Q9ZR72	PID,ABCB4,PP2AA1,AhPIN3B,AhPIN1B-1,AUX1,AhPIN1B,LAX3,AhPIN5B,D6PK,AhPIN8B,ABCB19,AhPIN2B-1,AhPIN3A,ABCB1
GO:0009925	Basal plasma membrane	3	4	3.08	2.3e-06	3702.Q9C6B8,3702.Q9FG74,3702.Q9LU77	AhPIN1B,D6PK,AhPIN2B-1
GO:0009986	Cell surface	3	10	2.69	1.13e-05	3702.O64682,3702.Q96247,3702.Q9S7Z8	PID,AUX1,AhPIN3A
GO:0005783	Endoplasmic reticulum	8	1240	1.02	5e-05	3702.Q8RWZ6,3702.Q940Y5,3702.Q9C6B8,3702.Q9FFD0,3702.Q9LFP6,3702.Q9LU77,3702.Q9S7Z8,3702.Q9ZR72	AhPIN3B,AhPIN1B-1,AhPIN1B,AhPIN5B,AhPIN8B,AhPIN2B-1,AhPIN3A,ABCB1
GO:0012505	Endomembrane system	9	2537	0.76	0.00076	3702.Q8RWZ6,3702.Q940Y5,3702.Q96247,3702.Q9C6B8,3702.Q9FFD0,3702.Q9LFP6,3702.Q9LU77,3702.Q9S7Z8,3702.Q9ZR72	AhPIN3B,AhPIN1B-1,AUX1,AhPIN1B,AhPIN5B,AhPIN8B,AhPIN2B-1,AhPIN3A,ABCB1
GO:0016021	Integral component of membrane	12	5871	0.52	0.0019	3702.O80725,3702.Q8RWZ6,3702.Q940Y5,3702.Q96247,3702.Q9C6B8,3702.Q9CA25,3702.Q9FFD0,3702.Q9LFP6,3702.Q9LJX0,3702.Q9LU77,3702.Q9S7Z8,3702.Q9ZR72	ABCB4,AhPIN3B,AhPIN1B-1,AUX1,AhPIN1B,LAX3,AhPIN5B,AhPIN8B,ABCB19,AhPIN2B-1,AhPIN3A,ABCB1
GO:0005737	Cytoplasm	15	10408	0.37	0.0025	3702.O64682,3702.O80725,3702.Q38845,3702.Q8RWZ6,3702.Q940Y5,3702.Q96247,3702.Q9C6B8,3702.Q9FFD0,3702.Q9FG74,3702.Q9LFP6,3702.Q9LJX0,3702.Q9LU77,3702.Q9S7N2,3702.Q9S7Z8,3702.Q9ZR72	PID,ABCB4,PP2AA1,AhPIN3B,AhPIN1B-1,AUX1,AhPIN1B,AhPIN5B,D6PK,AhPIN8B,ABCB19,AhPIN2B-1,TAA1,AhPIN3A,ABCB1
Term: biological_process
#term ID	term description	observed gene count	background gene count	strength	false discovery rate	matching proteins in your network (IDs)	matching proteins in your network (labels)
GO:0009926	Auxin polar transport	15	68	2.55	3.24e-33	3702.O64682,3702.O80725,3702.Q38845,3702.Q8RWZ6,3702.Q940Y5,3702.Q96247,3702.Q9C6B8,3702.Q9CA25,3702.Q9FFD0,3702.Q9LFP6,3702.Q9LJX0,3702.Q9LU77,3702.Q9S7N2,3702.Q9S7Z8,3702.Q9ZR72	PID,ABCB4,PP2AA1,AhPIN3B,AhPIN1B-1,AUX1,AhPIN1B,LAX3,AhPIN5B,AhPIN8B,ABCB19,AhPIN2B-1,TAA1,AhPIN3A,ABCB1
GO:0009734	Auxin-activated signaling pathway	16	248	2.02	8.08e-29	3702.O64682,3702.O80725,3702.Q38845,3702.Q570C0,3702.Q8RWZ6,3702.Q940Y5,3702.Q96247,3702.Q9C6B8,3702.Q9CA25,3702.Q9FFD0,3702.Q9FG74,3702.Q9LFP6,3702.Q9LJX0,3702.Q9LU77,3702.Q9S7Z8,3702.Q9ZR72	PID,ABCB4,PP2AA1,TIR1,AhPIN3B,AhPIN1B-1,AUX1,AhPIN1B,LAX3,AhPIN5B,D6PK,AhPIN8B,ABCB19,AhPIN2B-1,AhPIN3A,ABCB1
GO:0009630	Gravitropism	11	93	2.28	1.03e-20	3702.O64682,3702.O80725,3702.Q8RWZ6,3702.Q96247,3702.Q9C6B8,3702.Q9FG74,3702.Q9LJX0,3702.Q9LU77,3702.Q9S7N2,3702.Q9S7Z8,3702.Q9ZR72	PID,ABCB4,AhPIN3B,AUX1,AhPIN1B,D6PK,ABCB19,AhPIN2B-1,TAA1,AhPIN3A,ABCB1
GO:0009725	Response to hormone	17	1543	1.25	2.19e-19	3702.O64682,3702.O80725,3702.Q38845,3702.Q570C0,3702.Q8RWZ6,3702.Q940Y5,3702.Q96247,3702.Q9C6B8,3702.Q9CA25,3702.Q9FFD0,3702.Q9FG74,3702.Q9LFP6,3702.Q9LJX0,3702.Q9LU77,3702.Q9S7N2,3702.Q9S7Z8,3702.Q9ZR72	PID,ABCB4,PP2AA1,TIR1,AhPIN3B,AhPIN1B-1,AUX1,AhPIN1B,LAX3,AhPIN5B,D6PK,AhPIN8B,ABCB19,AhPIN2B-1,TAA1,AhPIN3A,ABCB1
GO:0009966	Regulation of signal transduction	11	331	1.73	2.42e-15	3702.O80725,3702.Q38845,3702.Q8RWZ6,3702.Q940Y5,3702.Q9C6B8,3702.Q9FFD0,3702.Q9LFP6,3702.Q9LJX0,3702.Q9LU77,3702.Q9S7Z8,3702.Q9ZR72	ABCB4,PP2AA1,AhPIN3B,AhPIN1B-1,AhPIN1B,AhPIN5B,AhPIN8B,ABCB19,AhPIN2B-1,AhPIN3A,ABCB1
GO:0009958	Positive gravitropism	7	33	2.53	2.84e-14	3702.O64682,3702.Q96247,3702.Q9LJX0,3702.Q9LU77,3702.Q9S7N2,3702.Q9S7Z8,3702.Q9ZR72	PID,AUX1,ABCB19,AhPIN2B-1,TAA1,AhPIN3A,ABCB1
GO:0010252	Auxin homeostasis	7	40	2.45	9.27e-14	3702.Q8RWZ6,3702.Q940Y5,3702.Q9C6B8,3702.Q9FFD0,3702.Q9LFP6,3702.Q9LU77,3702.Q9S7Z8	AhPIN3B,AhPIN1B-1,AhPIN1B,AhPIN5B,AhPIN8B,AhPIN2B-1,AhPIN3A
GO:0048364	Root development	11	543	1.51	3.93e-13	3702.O64682,3702.O80725,3702.Q570C0,3702.Q8RWZ6,3702.Q96247,3702.Q9C6B8,3702.Q9CA25,3702.Q9FG74,3702.Q9LJX0,3702.Q9S7N2,3702.Q9S7Z8	PID,ABCB4,TIR1,AhPIN3B,AUX1,AhPIN1B,LAX3,D6PK,ABCB19,TAA1,AhPIN3A
GO:0007275	Multicellular organism development	15	2344	1.01	1.84e-12	3702.O64682,3702.O80725,3702.Q570C0,3702.Q8RWZ6,3702.Q940Y5,3702.Q96247,3702.Q9C6B8,3702.Q9CA25,3702.Q9FFD0,3702.Q9FG74,3702.Q9LFP6,3702.Q9LJX0,3702.Q9S7N2,3702.Q9S7Z8,3702.Q9ZR72	PID,ABCB4,TIR1,AhPIN3B,AhPIN1B-1,AUX1,AhPIN1B,LAX3,AhPIN5B,D6PK,AhPIN8B,ABCB19,TAA1,AhPIN3A,ABCB1
GO:1905392	Plant organ morphogenesis	10	421	1.58	2.29e-12	3702.O64682,3702.O80725,3702.Q570C0,3702.Q8RWZ6,3702.Q96247,3702.Q9C6B8,3702.Q9CA25,3702.Q9FG74,3702.Q9S7N2,3702.Q9S7Z8	PID,ABCB4,TIR1,AhPIN3B,AUX1,AhPIN1B,LAX3,D6PK,TAA1,AhPIN3A
GO:0099402	Plant organ development	12	1030	1.27	6.54e-12	3702.O64682,3702.O80725,3702.Q570C0,3702.Q8RWZ6,3702.Q96247,3702.Q9C6B8,3702.Q9CA25,3702.Q9FG74,3702.Q9LJX0,3702.Q9S7N2,3702.Q9S7Z8,3702.Q9ZR72	PID,ABCB4,TIR1,AhPIN3B,AUX1,AhPIN1B,LAX3,D6PK,ABCB19,TAA1,AhPIN3A,ABCB1
GO:0010015	Root morphogenesis	9	298	1.69	7.81e-12	3702.O64682,3702.O80725,3702.Q570C0,3702.Q8RWZ6,3702.Q96247,3702.Q9CA25,3702.Q9FG74,3702.Q9S7N2,3702.Q9S7Z8	PID,ABCB4,TIR1,AhPIN3B,AUX1,LAX3,D6PK,TAA1,AhPIN3A
GO:0009653	Anatomical structure morphogenesis	11	882	1.3	5.1e-11	3702.O64682,3702.O80725,3702.Q570C0,3702.Q8RWZ6,3702.Q96247,3702.Q9C6B8,3702.Q9CA25,3702.Q9FG74,3702.Q9LJX0,3702.Q9S7N2,3702.Q9S7Z8	PID,ABCB4,TIR1,AhPIN3B,AUX1,AhPIN1B,LAX3,D6PK,ABCB19,TAA1,AhPIN3A
GO:0048731	System development	13	1835	1.06	1.22e-10	3702.O64682,3702.O80725,3702.Q570C0,3702.Q8RWZ6,3702.Q940Y5,3702.Q96247,3702.Q9C6B8,3702.Q9CA25,3702.Q9FG74,3702.Q9LJX0,3702.Q9S7N2,3702.Q9S7Z8,3702.Q9ZR72	PID,ABCB4,TIR1,AhPIN3B,AhPIN1B-1,AUX1,AhPIN1B,LAX3,D6PK,ABCB19,TAA1,AhPIN3A,ABCB1
GO:0065007	Biological regulation	17	6689	0.61	4.21e-09	3702.O64682,3702.O80725,3702.Q38845,3702.Q570C0,3702.Q8RWZ6,3702.Q940Y5,3702.Q96247,3702.Q9C6B8,3702.Q9CA25,3702.Q9FFD0,3702.Q9FG74,3702.Q9LFP6,3702.Q9LJX0,3702.Q9LU77,3702.Q9S7N2,3702.Q9S7Z8,3702.Q9ZR72	PID,ABCB4,PP2AA1,TIR1,AhPIN3B,AhPIN1B-1,AUX1,AhPIN1B,LAX3,AhPIN5B,D6PK,AhPIN8B,ABCB19,AhPIN2B-1,TAA1,AhPIN3A,ABCB1
GO:0009605	Response to external stimulus	12	1862	1.02	4.77e-09	3702.O64682,3702.O80725,3702.Q570C0,3702.Q8RWZ6,3702.Q96247,3702.Q9C6B8,3702.Q9FG74,3702.Q9LJX0,3702.Q9LU77,3702.Q9S7N2,3702.Q9S7Z8,3702.Q9ZR72	PID,ABCB4,TIR1,AhPIN3B,AUX1,AhPIN1B,D6PK,ABCB19,AhPIN2B-1,TAA1,AhPIN3A,ABCB1
GO:0021700	Developmental maturation	6	215	1.65	2.94e-07	3702.O64682,3702.O80725,3702.Q570C0,3702.Q96247,3702.Q9FG74,3702.Q9S7Z8	PID,ABCB4,TIR1,AUX1,D6PK,AhPIN3A
GO:0048765	Root hair cell differentiation	5	120	1.83	1.01e-06	3702.O64682,3702.O80725,3702.Q96247,3702.Q9FG74,3702.Q9S7Z8	PID,ABCB4,AUX1,D6PK,AhPIN3A
GO:0009791	Post-embryonic development	9	1376	1.02	2.96e-06	3702.O64682,3702.Q570C0,3702.Q940Y5,3702.Q96247,3702.Q9C6B8,3702.Q9CA25,3702.Q9LJX0,3702.Q9S7N2,3702.Q9ZR72	PID,TIR1,AhPIN1B-1,AUX1,AhPIN1B,LAX3,ABCB19,TAA1,ABCB1
GO:0048646	Anatomical structure formation involved in morphogenesis	5	191	1.63	8.45e-06	3702.Q570C0,3702.Q96247,3702.Q9C6B8,3702.Q9CA25,3702.Q9LJX0	TIR1,AUX1,AhPIN1B,LAX3,ABCB19
GO:0090698	Post-embryonic plant morphogenesis	5	191	1.63	8.45e-06	3702.Q570C0,3702.Q96247,3702.Q9C6B8,3702.Q9CA25,3702.Q9S7N2	TIR1,AUX1,AhPIN1B,LAX3,TAA1
GO:0048827	Phyllome development	6	471	1.31	2.23e-05	3702.O64682,3702.Q570C0,3702.Q9C6B8,3702.Q9LJX0,3702.Q9S7N2,3702.Q9ZR72	PID,TIR1,AhPIN1B,ABCB19,TAA1,ABCB1
GO:0048766	Root hair initiation	3	19	2.41	2.37e-05	3702.O64682,3702.Q9FG74,3702.Q9S7Z8	PID,D6PK,AhPIN3A
GO:1905393	Plant organ formation	4	103	1.8	3.82e-05	3702.Q570C0,3702.Q96247,3702.Q9C6B8,3702.Q9CA25	TIR1,AUX1,AhPIN1B,LAX3
GO:0048527	Lateral root development	4	115	1.75	5.77e-05	3702.Q570C0,3702.Q96247,3702.Q9CA25,3702.Q9LJX0	TIR1,AUX1,LAX3,ABCB19
GO:0009888	Tissue development	6	636	1.18	0.00012	3702.O64682,3702.O80725,3702.Q96247,3702.Q9FG74,3702.Q9S7N2,3702.Q9S7Z8	PID,ABCB4,AUX1,D6PK,TAA1,AhPIN3A
GO:0009416	Response to light stimulus	6	680	1.15	0.00017	3702.Q9C6B8,3702.Q9FG74,3702.Q9LJX0,3702.Q9S7N2,3702.Q9S7Z8,3702.Q9ZR72	AhPIN1B,D6PK,ABCB19,TAA1,AhPIN3A,ABCB1
GO:0048608	Reproductive structure development	7	1131	1	0.0002	3702.O64682,3702.Q570C0,3702.Q940Y5,3702.Q9C6B8,3702.Q9LJX0,3702.Q9S7N2,3702.Q9ZR72	PID,TIR1,AhPIN1B-1,AhPIN1B,ABCB19,TAA1,ABCB1
GO:0010311	Lateral root formation	3	50	1.99	0.00031	3702.Q570C0,3702.Q96247,3702.Q9CA25	TIR1,AUX1,LAX3
GO:0048438	Floral whorl development	4	183	1.55	0.00031	3702.Q570C0,3702.Q9LJX0,3702.Q9S7N2,3702.Q9ZR72	TIR1,ABCB19,TAA1,ABCB1
GO:0048825	Cotyledon development	3	52	1.97	0.00033	3702.O64682,3702.Q9C6B8,3702.Q9S7N2	PID,AhPIN1B,TAA1
GO:0043481	Anthocyanin accumulation in tissues in response to UV light	2	4	2.91	0.00035	3702.Q9LJX0,3702.Q9ZR72	ABCB19,ABCB1
GO:0009987	Cellular process	17	13552	0.31	0.00038	3702.O64682,3702.O80725,3702.Q38845,3702.Q570C0,3702.Q8RWZ6,3702.Q940Y5,3702.Q96247,3702.Q9C6B8,3702.Q9CA25,3702.Q9FFD0,3702.Q9FG74,3702.Q9LFP6,3702.Q9LJX0,3702.Q9LU77,3702.Q9S7N2,3702.Q9S7Z8,3702.Q9ZR72	PID,ABCB4,PP2AA1,TIR1,AhPIN3B,AhPIN1B-1,AUX1,AhPIN1B,LAX3,AhPIN5B,D6PK,AhPIN8B,ABCB19,AhPIN2B-1,TAA1,AhPIN3A,ABCB1
GO:0009908	Flower development	5	448	1.26	0.00039	3702.Q570C0,3702.Q9C6B8,3702.Q9LJX0,3702.Q9S7N2,3702.Q9ZR72	TIR1,AhPIN1B,ABCB19,TAA1,ABCB1
GO:0009639	Response to red or far red light	4	210	1.49	0.00046	3702.Q9C6B8,3702.Q9LJX0,3702.Q9S7N2,3702.Q9ZR72	AhPIN1B,ABCB19,TAA1,ABCB1
GO:0009640	Photomorphogenesis	3	67	1.86	0.00059	3702.Q9C6B8,3702.Q9LJX0,3702.Q9ZR72	AhPIN1B,ABCB19,ABCB1
GO:0048767	Root hair elongation	3	69	1.85	0.00064	3702.O64682,3702.O80725,3702.Q9S7Z8	PID,ABCB4,AhPIN3A
GO:0009723	Response to ethylene	4	273	1.37	0.0012	3702.Q38845,3702.Q570C0,3702.Q9LU77,3702.Q9S7N2	PP2AA1,TIR1,AhPIN2B-1,TAA1
GO:0009637	Response to blue light	3	90	1.73	0.0014	3702.Q9FG74,3702.Q9LJX0,3702.Q9ZR72	D6PK,ABCB19,ABCB1
GO:0048443	Stamen development	3	99	1.69	0.0017	3702.Q570C0,3702.Q9LJX0,3702.Q9ZR72	TIR1,ABCB19,ABCB1
GO:0010540	Basipetal auxin transport	2	14	2.36	0.0022	3702.O80725,3702.Q9LJX0	ABCB4,ABCB19
GO:0048829	Root cap development	2	15	2.33	0.0025	3702.Q96247,3702.Q9CA25	AUX1,LAX3
GO:0009793	Embryo development ending in seed dormancy	4	398	1.21	0.0045	3702.O64682,3702.Q940Y5,3702.Q9C6B8,3702.Q9S7N2	PID,AhPIN1B-1,AhPIN1B,TAA1
GO:0048826	Cotyledon morphogenesis	2	21	2.19	0.0045	3702.Q9C6B8,3702.Q9S7N2	AhPIN1B,TAA1
GO:0008361	Regulation of cell size	2	26	2.09	0.0065	3702.Q9LJX0,3702.Q9ZR72	ABCB19,ABCB1
GO:0007389	Pattern specification process	3	187	1.41	0.0098	3702.Q940Y5,3702.Q9C6B8,3702.Q9S7N2	AhPIN1B-1,AhPIN1B,TAA1
Term: molecular_function
#term ID	term description	observed gene count	background gene count	strength	false discovery rate	matching proteins in your network (IDs)	matching proteins in your network (labels)
GO:0080161	Auxin transmembrane transporter activity	12	19	3.01	7.2e-30	3702.O80725,3702.Q8RWZ6,3702.Q940Y5,3702.Q96247,3702.Q9C6B8,3702.Q9CA25,3702.Q9FFD0,3702.Q9LFP6,3702.Q9LJX0,3702.Q9LU77,3702.Q9S7Z8,3702.Q9ZR72	ABCB4,AhPIN3B,AhPIN1B-1,AUX1,AhPIN1B,LAX3,AhPIN5B,AhPIN8B,ABCB19,AhPIN2B-1,AhPIN3A,ABCB1
GO:0010329	Auxin efflux transmembrane transporter activity	10	16	3	2.43e-24	3702.O80725,3702.Q8RWZ6,3702.Q940Y5,3702.Q9C6B8,3702.Q9FFD0,3702.Q9LFP6,3702.Q9LJX0,3702.Q9LU77,3702.Q9S7Z8,3702.Q9ZR72	ABCB4,AhPIN3B,AhPIN1B-1,AhPIN1B,AhPIN5B,AhPIN8B,ABCB19,AhPIN2B-1,AhPIN3A,ABCB1
GO:0010328	Auxin influx transmembrane transporter activity	4	6	3.03	1.34e-08	3702.O80725,3702.Q96247,3702.Q9CA25,3702.Q9ZR72	ABCB4,AUX1,LAX3,ABCB1
GO:0010011	Auxin binding	2	8	2.61	0.0086	3702.Q570C0,3702.Q96247	TIR1,AUX1
GO:0022804	Active transmembrane transporter activity	5	579	1.14	0.0097	3702.O80725,3702.Q96247,3702.Q9CA25,3702.Q9LJX0,3702.Q9ZR72	ABCB4,AUX1,LAX3,ABCB19,ABCB1
GO:0140359	ABC-type transporter activity	3	101	1.68	0.0138	3702.O80725,3702.Q9LJX0,3702.Q9ZR72	ABCB4,ABCB19,ABCB1

[truncated: 2 more sheets: 11-1, 12-1]
